# Supplementary material for: A new crystal form and anti­microbial activity of (E)-1-[3-(2-hy­droxy­benzyl­idene­amino)­phen­yl]ethanone
Source: Acta Crystallogr E Crystallogr Commun. 2018 Jun 5;74(Pt 7):884–8. doi: 10.1107/S205698901800806X (PMC6038618; doi:10.1107/S205698901800806X)
Supplement: Supplementary file 1 [file e-74-00884-sup1.cif]

##############################################################################
#                                                                            #
# This CIF contains the data in a paper accepted for publication in          #
# Acta Crystallographica Section E. It conforms to the requirements of       #
# Notes for Authors for Acta Crystallographica Section E, and has been       #
# peer reviewed under the auspices of the IUCr Commission on Journals.       #
#                                                                            #
# Full details of the Crystallographic Information File format               #
# are given in the paper "The Crystallographic Information File (CIF):       #
# a New Standard Archive File for Crystallography" by S. R. Hall, F. H.      #
# Allen and I. D. Brown [Acta Cryst. (1991), A47, 655-685].                  #
#                                                                            #
# The current version of the core CIF dictionary is obtainable from          #
# ftp://ftp.iucr.org/pub/cif_core.dic.                                       #
#                                                                            #
# Software is freely available for graphical display of the structure(s)     #
# in this CIF. For information consult the CIF software page                 #
# http://www.iucr.org/resources/cif/software.                                #
#                                                                            #
# This file may be used for bona fide research purposes within the           #
# scientific community so long as proper attribution is given to the journal # 
# article from which it was obtained.                                        #
#                                                                            #
##############################################################################
data_global
_audit_creation_method
;
Olex2 1.2
(compiled Mar 28 2017 19:26:29 for OlexSys, GUI svn.r5337)
;
_audit_conform_dict_name     cif_core.dic
_audit_conform_dict_version     2.3
_journal_date_recd_electronic     2018-05-12
_journal_date_accepted     2018-05-31
_journal_name_full     'Acta Crystallographica, Section E'
_journal_year     2018
_journal_volume     74
_journal_issue      7
_journal_page_first     884
_journal_page_last     888
_journal_paper_category     GO
_journal_paper_doi     10.1107/S205698901800806X
_journal_coeditor_code     XU5925
_publ_contact_author_name     'Cherouana, Aouatef'
_publ_contact_author_address
;
Unit\'e de Recherche de Chimie de l'Environnement
et Mol\'eculaire Structurale (URCHEMS).
D\'epartement de Chimie
Universit\'e Mentouri de Constantine
25000 Constantine
Algeria
;
_publ_contact_author_email     c_aouatef@yahoo.fr
_publ_contact_author_fax     '00(213)31 81 88 16'
_publ_contact_author_phone     '00(213)549 12 28 39'
_publ_section_title
;
A new crystal form and antimicrobial activity of
(<i>E</i>)-1-[3-(2-hydroxybenzylideneamino)phenyl]ethanone
;
loop_
    _publ_author_name
    _publ_author_address
    'Moussa Slimane, Nabila'
;
Unit\'e de Recherche de Chimie de l'Environnement \
et Mol\'eculaire Structurale (URCHEMS)
D\'epartement de Chimie
Universit\'e des freres Mentouri-Constantine 1
25000 Constantine
Algeria
;
    'Bouhidel, Zakaria'
;
Unit\'e de Recherche de Chimie de l'Environnement \
et Mol\'eculaire Structurale (URCHEMS)
D\'epartement de Chimie
Universit\'e des freres Mentouri-Constantine 1
25000 Constantine
Algeria
;
    'Cherouana, Aouatef'
;
Unit\'e de Recherche de Chimie de l'Environnement \
et Mol\'eculaire Structurale (URCHEMS)
D\'epartement de Chimie
Universit\'e des freres Mentouri-Constantine 1
25000 Constantine
Algeria
;
_publ_section_synopsis
;
In the orthorhombic crystal form, the molecules are linked by weak C---H...O
hydrogen bonds into supramolecular chains propagating along the <i>b</i>-axis
direction.
;
data_I
_database_code_depnum_ccdc_archive 'CCDC 1846610'
_chemical_name_systematic
;
(<i>E</i>)-1-[3-(2-Hydroxybenzylideneamino)phenyl]ethanone
;
_chemical_formula_moiety     'C15 H13 N O2'
_chemical_formula_sum     'C15 H13 N O2'
_chemical_formula_iupac     'C15 H13 N O2'
_chemical_formula_weight     239.26
_symmetry_cell_setting     orthorhombic
_symmetry_space_group_name_H-M     'P 21 21 21'
_symmetry_space_group_name_Hall     'P 2ac 2ab'
loop_
    _symmetry_equiv_pos_as_xyz
    'x, y, z'
    '-x+1/2, -y, z+1/2'
    'x+1/2, -y+1/2, -z'
    '-x, y+1/2, -z+1/2'
_cell_length_a     4.8637(3)
_cell_length_b     14.6601(10)
_cell_length_c     16.6512(9)
_cell_angle_alpha     90
_cell_angle_beta     90
_cell_angle_gamma     90
_cell_volume     1187.27(13)
_cell_formula_units_Z     4
_cell_measurement_reflns_used     10738
_cell_measurement_theta_min     4.018
_cell_measurement_theta_max     77.020
_cell_measurement_temperature     100(2)
_exptl_crystal_description     prism
_exptl_crystal_colour     yellow
_exptl_crystal_size_max     0.1
_exptl_crystal_size_mid     0.1
_exptl_crystal_size_min     0.08
_exptl_crystal_density_diffrn     1.339
_exptl_crystal_density_method     'not measured'
_exptl_crystal_F_000     504
_exptl_absorpt_coefficient_mu     0.720
_exptl_absorpt_correction_type     integration
_exptl_absorpt_process_details
;
(ABSORB; DeTitta, 1985)
;
_exptl_absorpt_correction_T_min     0.966
_exptl_absorpt_correction_T_max     0.991
_diffrn_ambient_temperature     100.15
_diffrn_radiation_type     CuK\a
_diffrn_radiation_wavelength     1.54184
_diffrn_radiation_source     'fine-focus sealed tube'
_diffrn_radiation_monochromator     graphite
_diffrn_measurement_device     'Oxford Diffraction Xcalibur Sapphire2 CCD'
_diffrn_measurement_method     '\f and \w'
_diffrn_detector_area_resol_mean     ?
_diffrn_reflns_number     10738
_diffrn_reflns_av_R_equivalents     0.0581
_diffrn_reflns_theta_min     4.018
_diffrn_reflns_theta_max     77.020
_diffrn_reflns_theta_full     77.020
_diffrn_measured_fraction_theta_max     0.986
_diffrn_measured_fraction_theta_full     1.000
_diffrn_reflns_limit_h_min     -5
_diffrn_reflns_limit_h_max     6
_diffrn_reflns_limit_k_min     -18
_diffrn_reflns_limit_k_max     18
_diffrn_reflns_limit_l_min     -20
_diffrn_reflns_limit_l_max     20
_refine_special_details     ?
_reflns_number_total     2461
_reflns_number_gt     2222
_reflns_threshold_expression     'I > 2\s(I)'
_refine_ls_structure_factor_coef     Fsqd
_refine_ls_matrix_type     full
_refine_ls_R_factor_all     0.0539
_refine_ls_R_factor_gt     0.0460
_refine_ls_wR_factor_gt     0.1148
_refine_ls_wR_factor_ref     0.1309
_refine_ls_goodness_of_fit_ref     1.069
_refine_ls_restrained_S_all     1.069
_refine_ls_number_reflns     2461
_refine_ls_number_parameters     163
_refine_ls_number_restraints     0
_refine_ls_hydrogen_treatment     constr
_refine_ls_weighting_scheme     calc
_refine_ls_weighting_details
              'w=1/[\s^2^(Fo^2^)+(0.0633P)^2^+0.6475P] where P=(Fo^2^+2Fc^2^)/3'
_refine_ls_shift/su_max     0.000
_refine_ls_shift/su_mean     0.000
_refine_diff_density_max     0.332
_refine_diff_density_min     -0.359
_refine_ls_extinction_method     none
_refine_ls_extinction_coef     .
_refine_ls_abs_structure_details
;
Flack <i>x</i> determined using 838 quotients
[(<i>I</i>^+^)-(<i>I</i>^-^)]/[(<i>I</i>^+^)+(<i>I</i>^-^)]
(Parsons <i>et al.</i>,  2013)
;
_refine_ls_abs_structure_Flack     0.00(19)
loop_
    _atom_type_symbol
    _atom_type_description
    _atom_type_scat_dispersion_real
    _atom_type_scat_dispersion_imag
    _atom_type_scat_source
    O O 0.0492 0.0322 'International Tables Vol C Tables 4.2.6.8 and 6.1.1.4'
    N N 0.0311 0.0180 'International Tables Vol C Tables 4.2.6.8 and 6.1.1.4'
    H H 0.0000 0.0000 'International Tables Vol C Tables 4.2.6.8 and 6.1.1.4'
    C C 0.0181 0.0091 'International Tables Vol C Tables 4.2.6.8 and 6.1.1.4'
_computing_data_collection
;
CrysAlisPro (Rigaku OD, 2015)
;
_computing_cell_refinement
;
CrysAlisPro (Rigaku OD, 2015)
;
_computing_data_reduction
;
CrysAlisPro (Rigaku OD, 2015)
;
_computing_structure_solution
;
SIR2004 (Burla <i>et al.</i>,  2005)
;
_computing_structure_refinement
;
SHELXL (Sheldrick, 2015)
;
_computing_molecular_graphics
;
<i>OLEX2</i> (Dolomanov <i>et al.</i>,  2009)
;
_computing_publication_material
;
<i>OLEX2</i> (Dolomanov <i>et al.</i>,  2009)
;
loop_
    _atom_site_type_symbol
    _atom_site_label
    _atom_site_fract_x
    _atom_site_fract_y
    _atom_site_fract_z
    _atom_site_U_iso_or_equiv
    _atom_site_thermal_displace_type
    _atom_site_calc_flag
    _atom_site_refinement_flags
    _atom_site_occupancy
    O O1 -0.2016(4) 0.05562(11) 0.50631(9) 0.0218(4) Uani . . 1.000
    O O2 0.9481(4) 0.29985(14) 0.27572(12) 0.0356(6) Uani . . 1.000
    N N1 0.0723(4) 0.03478(13) 0.37418(10) 0.0173(5) Uani . . 1.000
    C C1 0.2784(5) 0.06549(15) 0.32063(12) 0.0175(6) Uani . . 1.000
    C C2 0.4217(5) 0.14349(16) 0.34432(13) 0.0202(6) Uani . . 1.000
    C C3 0.6303(5) 0.17989(15) 0.29616(13) 0.0201(6) Uani . . 1.000
    C C4 0.6939(5) 0.13896(17) 0.22293(13) 0.0225(6) Uani . . 1.000
    C C5 0.5530(5) 0.06016(17) 0.19957(13) 0.0233(6) Uani . . 1.000
    C C6 0.3462(5) 0.02425(17) 0.24763(13) 0.0225(7) Uani . . 1.000
    C C7 -0.0656(5) -0.03891(15) 0.36008(13) 0.0183(6) Uani . . 1.000
    C C8 -0.2785(5) -0.06931(15) 0.41500(13) 0.0173(6) Uani . . 1.000
    C C9 -0.3394(5) -0.02099(14) 0.48639(12) 0.0174(6) Uani . . 1.000
    C C10 -0.5447(5) -0.05303(15) 0.53750(13) 0.0196(6) Uani . . 1.000
    C C11 -0.6896(5) -0.13149(15) 0.51850(13) 0.0203(6) Uani . . 1.000
    C C12 -0.6348(5) -0.17920(15) 0.44765(14) 0.0208(6) Uani . . 1.000
    C C13 -0.4307(5) -0.14870(15) 0.39705(13) 0.0199(6) Uani . . 1.000
    C C14 0.7915(5) 0.26259(16) 0.32198(15) 0.0243(7) Uani . . 1.000
    C C15 0.7613(6) 0.29571(19) 0.40716(18) 0.0354(8) Uani . . 1.000
    H H1 -0.08597 0.06773 0.47038 0.0326 Uiso . . 1.000
    H H2 0.37706 0.17221 0.39377 0.0242 Uiso . . 1.000
    H H4 0.83170 0.16435 0.18922 0.0270 Uiso . . 1.000
    H H5 0.59906 0.03096 0.15045 0.0280 Uiso . . 1.000
    H H6 0.25006 -0.02878 0.23072 0.0270 Uiso . . 1.000
    H H7 -0.02712 -0.07358 0.31321 0.0219 Uiso . . 1.000
    H H10 -0.58548 -0.02092 0.58561 0.0235 Uiso . . 1.000
    H H11 -0.82777 -0.15309 0.55406 0.0244 Uiso . . 1.000
    H H12 -0.73747 -0.23226 0.43451 0.0250 Uiso . . 1.000
    H H13 -0.39171 -0.18163 0.34925 0.0239 Uiso . . 1.000
    H H15A 0.62683 0.25763 0.43540 0.0531 Uiso . . 1.000
    H H15B 0.69811 0.35919 0.40695 0.0531 Uiso . . 1.000
    H H15C 0.93926 0.29186 0.43454 0.0531 Uiso . . 1.000
loop_
    _atom_site_aniso_label
    _atom_site_aniso_U_11
    _atom_site_aniso_U_22
    _atom_site_aniso_U_33
    _atom_site_aniso_U_12
    _atom_site_aniso_U_13
    _atom_site_aniso_U_23
    O1 0.0218(8) 0.0262(8) 0.0173(7) -0.0043(6) 0.0034(6) -0.0041(6)
    O2 0.0345(11) 0.0348(10) 0.0376(10) -0.0070(8) 0.0067(9) 0.0108(8)
    N1 0.0156(9) 0.0224(9) 0.0140(8) 0.0023(7) 0.0002(7) 0.0011(7)
    C1 0.0160(10) 0.0225(10) 0.0141(10) 0.0040(9) 0.0006(8) 0.0045(8)
    C2 0.0193(11) 0.0239(11) 0.0173(10) 0.0052(9) 0.0013(9) 0.0024(8)
    C3 0.0181(12) 0.0220(10) 0.0202(10) 0.0032(8) -0.0003(8) 0.0057(8)
    C4 0.0174(11) 0.0333(12) 0.0169(10) 0.0035(10) 0.0011(9) 0.0103(9)
    C5 0.0212(12) 0.0349(12) 0.0139(9) 0.0035(10) 0.0016(9) 0.0015(9)
    C6 0.0182(12) 0.0337(12) 0.0155(10) -0.0008(10) -0.0008(8) 0.0002(9)
    C7 0.0196(11) 0.0217(10) 0.0135(9) 0.0035(9) -0.0005(9) 0.0011(8)
    C8 0.0173(11) 0.0206(10) 0.0141(10) 0.0021(8) -0.0011(8) 0.0014(8)
    C9 0.0183(11) 0.0188(9) 0.0151(9) 0.0027(8) -0.0033(8) 0.0015(8)
    C10 0.0201(11) 0.0239(10) 0.0147(9) 0.0016(9) 0.0001(8) -0.0002(8)
    C11 0.0175(10) 0.0242(10) 0.0193(10) 0.0014(9) 0.0014(9) 0.0043(8)
    C12 0.0207(12) 0.0183(10) 0.0235(11) -0.0008(8) -0.0030(9) 0.0008(8)
    C13 0.0220(12) 0.0193(10) 0.0185(10) 0.0021(9) -0.0034(9) -0.0006(8)
    C14 0.0210(12) 0.0200(10) 0.0320(12) 0.0013(9) 0.0027(10) 0.0066(9)
    C15 0.0385(16) 0.0290(12) 0.0388(15) -0.0107(11) 0.0066(12) -0.0038(11)
_geom_special_details
;
 Bond distances, angles etc. have been calculated using the
 rounded fractional coordinates. All su's are estimated
 from the variances of the (full) variance-covariance matrix.
 The cell esds are taken into account in the estimation of
 distances, angles and torsion angles
;
loop_
    _geom_bond_atom_site_label_1
    _geom_bond_atom_site_label_2
    _geom_bond_site_symmetry_1
    _geom_bond_site_symmetry_2
    _geom_bond_distance
    _geom_bond_publ_flag
    O1 C9 . . 1.349(3) yes
    O2 C14 . . 1.213(3) yes
    O1 H1 . . 0.8400 no
    N1 C1 . . 1.415(3) yes
    N1 C7 . . 1.293(3) yes
    C1 C6 . . 1.397(3) no
    C1 C2 . . 1.396(3) no
    C2 C3 . . 1.399(3) no
    C3 C4 . . 1.394(3) no
    C3 C14 . . 1.507(3) no
    C4 C5 . . 1.398(3) no
    C5 C6 . . 1.389(3) no
    C7 C8 . . 1.452(3) no
    C8 C13 . . 1.411(3) no
    C8 C9 . . 1.415(3) no
    C9 C10 . . 1.394(3) no
    C10 C11 . . 1.386(3) no
    C11 C12 . . 1.397(3) no
    C12 C13 . . 1.377(3) no
    C14 C15 . . 1.506(4) no
    C2 H2 . . 0.9500 no
    C4 H4 . . 0.9500 no
    C5 H5 . . 0.9500 no
    C6 H6 . . 0.9500 no
    C7 H7 . . 0.9500 no
    C10 H10 . . 0.9500 no
    C11 H11 . . 0.9500 no
    C12 H12 . . 0.9500 no
    C13 H13 . . 0.9500 no
    C15 H15A . . 0.9800 no
    C15 H15B . . 0.9800 no
    C15 H15C . . 0.9800 no
loop_
    _geom_contact_atom_site_label_1
    _geom_contact_atom_site_label_2
    _geom_contact_distance
    _geom_contact_site_symmetry_1
    _geom_contact_site_symmetry_2
    _geom_contact_publ_flag
    O1 N1 2.590(2) . . no
    O2 C7 3.321(3) . 4_655 no
    O1 H15B 2.7200 . 3_456 no
    O1 H5 2.7600 . 2_555 no
    O2 H4 2.5200 . . no
    O2 H6 2.6900 . 4_655 no
    O2 H7 2.4000 . 4_655 no
    N1 O1 2.590(2) . . no
    N1 C3 3.292(3) . 1_455 no
    N1 H1 1.8400 . . no
    C1 C3 3.594(3) . 1_455 no
    C1 C4 3.448(3) . 1_455 no
    C1 C7 3.599(3) . 1_655 no
    C1 C8 3.320(3) . 1_655 no
    C1 C9 3.561(3) . 1_655 no
    C2 C9 3.572(3) . 1_655 no
    C2 C14 3.547(3) . 1_455 no
    C3 N1 3.292(3) . 1_655 no
    C3 C1 3.594(3) . 1_655 no
    C4 C1 3.448(3) . 1_655 no
    C5 C7 3.563(3) . 1_655 no
    C6 C7 3.542(3) . 1_655 no
    C7 C6 3.542(3) . 1_455 no
    C7 C5 3.563(3) . 1_455 no
    C7 C11 3.485(3) . 1_655 no
    C7 C13 3.536(3) . 1_655 no
    C7 C12 3.278(3) . 1_655 no
    C7 O2 3.321(3) . 4_645 no
    C7 C1 3.599(3) . 1_455 no
    C8 C11 3.465(3) . 1_655 no
    C8 C1 3.320(3) . 1_455 no
    C8 C12 3.563(3) . 1_655 no
    C9 C2 3.572(3) . 1_455 no
    C9 C11 3.591(3) . 1_655 no
    C9 C1 3.561(3) . 1_455 no
    C11 C8 3.465(3) . 1_455 no
    C11 C7 3.485(3) . 1_455 no
    C11 C12 3.565(3) . 3_446 no
    C11 C9 3.591(3) . 1_455 no
    C12 C11 3.565(3) . 3_546 no
    C12 C7 3.278(3) . 1_455 no
    C12 C8 3.563(3) . 1_455 no
    C13 C7 3.536(3) . 1_455 no
    C14 C2 3.547(3) . 1_655 no
    C1 H1 3.0600 . . no
    C2 H15A 2.4700 . . no
    C5 H11 2.9900 . 2_454 no
    C5 H10 3.0200 . 2_454 no
    C6 H10 2.9800 . 2_454 no
    C6 H7 2.5600 . . no
    C7 H6 2.6500 . . no
    C7 H1 2.4100 . . no
    C9 H5 2.9700 . 2_555 no
    C10 H5 2.8900 . 2_555 no
    C11 H12 3.0700 . 3_546 no
    C12 H11 2.8800 . 3_546 no
    C12 H12 3.0400 . 3_546 no
    C13 H11 3.0600 . 3_546 no
    C15 H2 2.6100 . . no
    H1 N1 1.8400 . . no
    H1 C1 3.0600 . . no
    H1 C7 2.4100 . . no
    H2 C15 2.6100 . . no
    H2 H15A 1.8800 . . no
    H4 O2 2.5200 . . no
    H4 H12 2.6000 . 4_555 no
    H5 O1 2.7600 . 2_554 no
    H5 C9 2.9700 . 2_554 no
    H5 C10 2.8900 . 2_554 no
    H6 C7 2.6500 . . no
    H6 H7 2.0300 . . no
    H6 O2 2.6900 . 4_645 no
    H7 C6 2.5600 . . no
    H7 H6 2.0300 . . no
    H7 H13 2.4500 . . no
    H7 O2 2.4000 . 4_645 no
    H10 C5 3.0200 . 2_455 no
    H10 C6 2.9800 . 2_455 no
    H10 H15B 2.6000 . 3_356 no
    H11 C5 2.9900 . 2_455 no
    H11 C12 2.8800 . 3_446 no
    H11 C13 3.0600 . 3_446 no
    H12 C11 3.0700 . 3_446 no
    H12 C12 3.0400 . 3_446 no
    H12 H4 2.6000 . 4_545 no
    H13 H7 2.4500 . . no
    H15A C2 2.4700 . . no
    H15A H2 1.8800 . . no
    H15A H15C 2.4600 . 3_456 no
    H15B O1 2.7200 . 3_556 no
    H15B H10 2.6000 . 3_656 no
    H15C H15A 2.4600 . 3_556 no
loop_
    _geom_angle_atom_site_label_1
    _geom_angle_atom_site_label_2
    _geom_angle_atom_site_label_3
    _geom_angle_site_symmetry_1
    _geom_angle_site_symmetry_2
    _geom_angle_site_symmetry_3
    _geom_angle
    _geom_angle_publ_flag
    C9 O1 H1 . . . 109.00 no
    C1 N1 C7 . . . 121.25(18) yes
    N1 C1 C2 . . . 115.86(19) yes
    N1 C1 C6 . . . 125.3(2) yes
    C2 C1 C6 . . . 118.9(2) no
    C1 C2 C3 . . . 120.8(2) no
    C2 C3 C4 . . . 119.9(2) no
    C2 C3 C14 . . . 121.4(2) no
    C4 C3 C14 . . . 118.7(2) no
    C3 C4 C5 . . . 119.4(2) no
    C4 C5 C6 . . . 120.5(2) no
    C1 C6 C5 . . . 120.5(2) no
    N1 C7 C8 . . . 120.8(2) yes
    C7 C8 C13 . . . 119.6(2) no
    C9 C8 C13 . . . 118.7(2) no
    C7 C8 C9 . . . 121.7(2) no
    O1 C9 C10 . . . 119.10(19) yes
    C8 C9 C10 . . . 119.6(2) no
    O1 C9 C8 . . . 121.3(2) yes
    C9 C10 C11 . . . 120.3(2) no
    C10 C11 C12 . . . 120.8(2) no
    C11 C12 C13 . . . 119.5(2) no
    C8 C13 C12 . . . 121.1(2) no
    O2 C14 C15 . . . 120.9(2) yes
    C3 C14 C15 . . . 118.5(2) no
    O2 C14 C3 . . . 120.5(2) yes
    C1 C2 H2 . . . 120.00 no
    C3 C2 H2 . . . 120.00 no
    C3 C4 H4 . . . 120.00 no
    C5 C4 H4 . . . 120.00 no
    C4 C5 H5 . . . 120.00 no
    C6 C5 H5 . . . 120.00 no
    C1 C6 H6 . . . 120.00 no
    C5 C6 H6 . . . 120.00 no
    N1 C7 H7 . . . 120.00 no
    C8 C7 H7 . . . 120.00 no
    C9 C10 H10 . . . 120.00 no
    C11 C10 H10 . . . 120.00 no
    C10 C11 H11 . . . 120.00 no
    C12 C11 H11 . . . 120.00 no
    C11 C12 H12 . . . 120.00 no
    C13 C12 H12 . . . 120.00 no
    C8 C13 H13 . . . 119.00 no
    C12 C13 H13 . . . 119.00 no
    C14 C15 H15A . . . 109.00 no
    C14 C15 H15B . . . 109.00 no
    C14 C15 H15C . . . 109.00 no
    H15A C15 H15B . . . 109.00 no
    H15A C15 H15C . . . 109.00 no
    H15B C15 H15C . . . 109.00 no
loop_
    _geom_torsion_atom_site_label_1
    _geom_torsion_atom_site_label_2
    _geom_torsion_atom_site_label_3
    _geom_torsion_atom_site_label_4
    _geom_torsion_site_symmetry_1
    _geom_torsion_site_symmetry_2
    _geom_torsion_site_symmetry_3
    _geom_torsion_site_symmetry_4
    _geom_torsion
    _geom_torsion_publ_flag
    C7 N1 C1 C2 . . . . -177.1(2) no
    C7 N1 C1 C6 . . . . 3.0(3) no
    C1 N1 C7 C8 . . . . -179.4(2) no
    N1 C1 C2 C3 . . . . 179.9(2) no
    C6 C1 C2 C3 . . . . -0.2(3) no
    N1 C1 C6 C5 . . . . -179.9(2) no
    C2 C1 C6 C5 . . . . 0.1(4) no
    C1 C2 C3 C4 . . . . 1.0(4) no
    C1 C2 C3 C14 . . . . -178.4(2) no
    C2 C3 C4 C5 . . . . -1.8(3) no
    C14 C3 C4 C5 . . . . 177.6(2) no
    C2 C3 C14 O2 . . . . -171.1(2) no
    C2 C3 C14 C15 . . . . 11.1(3) no
    C4 C3 C14 O2 . . . . 9.5(4) no
    C4 C3 C14 C15 . . . . -168.4(2) no
    C3 C4 C5 C6 . . . . 1.8(4) no
    C4 C5 C6 C1 . . . . -1.0(4) no
    N1 C7 C8 C9 . . . . -1.3(3) no
    N1 C7 C8 C13 . . . . 178.4(2) no
    C7 C8 C9 O1 . . . . 0.1(3) no
    C7 C8 C9 C10 . . . . -179.7(2) no
    C13 C8 C9 O1 . . . . -179.6(2) no
    C13 C8 C9 C10 . . . . 0.7(3) no
    C7 C8 C13 C12 . . . . -179.7(2) no
    C9 C8 C13 C12 . . . . -0.1(3) no
    O1 C9 C10 C11 . . . . 180.0(2) no
    C8 C9 C10 C11 . . . . -0.3(3) no
    C9 C10 C11 C12 . . . . -0.7(3) no
    C10 C11 C12 C13 . . . . 1.3(4) no
    C11 C12 C13 C8 . . . . -0.9(3) no
loop_
    _geom_hbond_atom_site_label_D
    _geom_hbond_atom_site_label_H
    _geom_hbond_atom_site_label_A
    _geom_hbond_site_symmetry_A
    _geom_hbond_distance_DH
    _geom_hbond_distance_HA
    _geom_hbond_distance_DA
    _geom_hbond_angle_DHA
    _geom_hbond_publ_flag
    O1 H1 N1 . 0.84 1.84 2.590(2) 148 yes
    C7 H7 O2 4_645 0.95 2.40 3.321(3) 162 yes
_shelx_hkl_file
;
   0   0  -2   39.48    2.42
   0   0   2   33.26    3.47
   0   0   3    0.87    2.98
   0   0  -3    0.90    1.29
   0   0  -4 1446.14   21.40
   0   0   4 1497.00   29.16
   0   0  -5    1.82    2.28
   0   0  -6  309.68   13.05
   0   0  -7    0.65    2.23
   0   0   7    5.20   10.64
   0   0   8  297.78   27.59
   0   0  -8  291.69   15.06
   0   0  -9    2.30    2.52
   0   0   9   -1.16   10.08
   0   0  10  689.97   47.21
   0   0  11   10.08   11.78
   0   0  12   27.06   15.07
   0   0 -12   44.98    9.21
   0   0  13   15.73   13.45
   0   0  13    2.69   11.27
   0   0 -13   -1.89    6.12
   0   0  13    3.64    7.75
   0   0 -13    3.10    9.21
   0   0  14   24.22   13.12
   0   0 -14   41.16   14.71
   0   0  14    8.94    8.53
   0   0  14   17.41    7.46
   0   0 -14   17.41    8.84
   0   0 -15    2.66    7.01
   0   0  15    0.87   11.43
   0   0  15    0.60    6.57
   0   0 -15    2.65    9.68
   0   0 -16    2.71    9.63
   0   0  16   -4.85    7.46
   0   0  16   -3.80   12.84
   0   0 -16   -1.53    7.69
   0   0 -17    0.98    7.20
   0   0  17    4.74    9.36
   0   0  17  -13.77    8.15
   0   0 -18   26.89    9.19
   0   0 -18   17.97    8.14
   0   0  18    6.34    9.92
   0   0  19    0.19    6.86
   0   0 -19    1.88    3.75
   0   0 -19   -0.54    5.62
   0   0 -20   34.73    6.25
   0   0  20    7.36    6.16
   0  -1   0    1.99    0.58
   0  -1   1   85.89    5.72
   0   1   1   77.31    5.15
   0   1   2 5237.25   49.70
   0  -1   2 5124.85   51.09
   0  -1   3 4500.37   54.51
   0   1   3 4632.80   58.17
   0  -1  -4   10.49    2.46
   0  -1   4   12.85    6.14
   0   1   4   11.42    7.77
   0   1   5  703.92   30.14
   0  -1   5  651.38   24.48
   0  -1  -5  686.46   17.33
   0   1  -5  679.65   17.16
   0  -1   6 4527.86   68.58
   0   1   6 4717.24   84.68
   0   1  -6 4525.38   48.80
   0  -1  -6 4630.59   49.61
   0   1  -7    1.41    2.55
   0  -1  -7    2.55    2.18
   0  -1   7    7.54    6.34
   0  -1  -8  203.64   12.23
   0   1   8  186.92   22.44
   0   1  -8  200.11   12.59
   0   1  -9   30.38    5.59
   0  -1   9   19.63   13.63
   0   1   9   28.85   13.10
   0   1  10  335.06   32.67
   0  -1  10  320.92   34.22
   0  -1  11  172.43   27.42
   0   1  11  194.17   26.85
   0   1  12   15.81   13.48
   0  -1  12    3.46   12.35
   0  -1 -12    8.84    5.85
   0  -1  13   91.09   12.93
   0  -1 -13   57.93   13.29
   0   1  13   93.41   14.16
   0  -1 -13   74.70   16.47
   0  -1 -13   70.40   12.28
   0  -1  13  133.65   21.06
   0   1  13   65.44   20.29
   0   1 -13   96.08   18.86
   0  -1  13   83.22   22.94
   0   1 -13   84.91   13.29
   0  -1  14   53.11   14.82
   0   1  14   65.57   16.95
   0   1  14   80.59   21.57
   0  -1 -14   50.45   12.78
   0  -1  14   51.92   19.89
   0   1 -14   59.64   12.26
   0   1  14   65.68   12.47
   0  -1  14   53.56   11.01
   0  -1 -14   74.06   16.91
   0   1 -14   94.48   19.84
   0   1  15    3.93   10.69
   0  -1  15   -5.53    7.65
   0  -1 -15    0.32    8.84
   0   1 -15    4.52   10.95
   0  -1 -15    7.76    8.32
   0   1  15   -2.41    7.21
   0   1 -15    0.91    6.86
   0  -1  15   -0.67   17.55
   0  -1 -16   24.79   11.16
   0  -1  16    8.74    7.09
   0  -1  16    3.20   10.02
   0  -1  16   13.45    4.83
   0   1  16    0.06    7.13
   0   1  16    3.26   11.42
   0  -1 -16   19.15    9.74
   0   1 -16    9.58    8.88
   0  -1 -17    8.90    8.76
   0   1  17   -0.61    9.87
   0  -1  17   25.54    5.49
   0  -1  17    8.87    9.07
   0   1  17    4.61    6.31
   0   1 -17   11.96    8.05
   0  -1  18   23.23   10.98
   0  -1 -18   30.58    9.33
   0   1 -18   46.00   10.23
   0   1 -18   27.06    8.58
   0   1  18   10.21    9.92
   0  -1 -19    3.43    6.03
   0   1  19    0.37    7.48
   0   1 -19   -2.20    5.19
   0  -1  19    5.69    8.53
   0   1 -19    2.88    5.27
   0   1  20    3.47    6.62
   0   1 -20    6.74    3.92
   0  -1 -20    2.58    4.00
   0   2   0 3223.54   50.41
   0  -2   0 3343.52   24.62
   0  -2   1 1517.33   14.83
   0  -2   1 1511.00   29.87
   0  -2   2 1782.99   36.48
   0   2   2 1782.01   33.95
   0  -2   3 4021.59   61.51
   0   2   3 4167.68   57.71
   0   2   4  327.40   19.58
   0  -2   4  306.04   19.34
   0   2   5  248.20   18.82
   0  -2   5  236.93   18.10
   0  -2   6 1465.99   44.73
   0   2   6 1556.06   48.99
   0   2  -7 2165.67   38.22
   0  -2   7 1986.12   53.50
   0   2   7 2026.98   61.75
   0  -2   8 2780.05   66.41
   0   2  -8 2729.08   47.01
   0   2   8 2662.35   76.04
   0   2  -9  231.54   14.99
   0  -2   9  206.70   19.32
   0   2   9  211.82   24.12
   0   2  10   -5.09    8.49
   0  -2  10   10.75   14.28
   0   2 -10   -2.18    2.82
   0  -2  11  118.02   24.66
   0   2  11  110.09   19.63
   0  -2 -11  107.55   14.57
   0   2  12   26.74   13.16
   0  -2 -12   36.91    9.22
   0  -2  12   34.86   17.55
   0   2 -13   54.65   16.35
   0   2 -13   50.68   10.40
   0   2  13   41.52   17.07
   0  -2  13   75.93   15.35
   0  -2  13   38.54   16.42
   0  -2 -13   37.07   11.50
   0  -2 -13   34.41    9.08
   0  -2  13   43.06    9.46
   0   2  13   60.38   13.04
   0   2  14   23.21   13.68
   0  -2 -14    0.59    2.83
   0  -2  14    8.42    5.92
   0  -2  14   19.28   14.30
   0  -2 -14    5.28    9.39
   0  -2 -14   14.32    9.45
   0   2  14   10.40    8.31
   0  -2  14    5.17   12.30
   0   2 -14   12.76    7.69
   0   2 -14    7.56   11.97
   0   2 -15    2.51    6.80
   0  -2  15    3.15    9.92
   0   2  15    3.47    6.35
   0  -2  15   -0.92    8.02
   0  -2 -15   18.06   10.82
   0   2  15    8.90   11.64
   0  -2 -15    3.40    7.98
   0  -2  16  335.34   17.38
   0  -2 -16  241.16   24.42
   0  -2  16  241.49   22.12
   0  -2 -16  376.74   26.91
   0   2 -16  324.72   24.02
   0   2  16  404.03   26.65
   0  -2  16  266.55   27.63
   0   2  16  270.97   29.68
   0   2  17    0.07   10.65
   0   2 -17   12.15    7.45
   0   2  17    5.29    5.24
   0  -2  17   12.54    4.38
   0  -2 -17   16.97   10.15
   0  -2  17   11.54    9.58
   0  -2 -18  329.83   22.35
   0  -2  18  312.61   14.15
   0   2 -18  303.60   22.10
   0   2 -18  316.43   20.65
   0   2 -19    1.11    4.72
   0  -2  19   -1.48    6.61
   0   2 -19    2.39    5.21
   0   2  19    3.36    8.14
   0  -2 -19    3.04    5.61
   0  -2 -20    1.99    3.87
   0   2 -20    0.83    3.19
   0   2  20    4.20    6.55
   0   2 -20    4.65    2.21
   0   3   0   -1.77    8.13
   0  -3   0    1.11    1.54
   0   3   1 1843.33   45.34
   0  -3   1 1922.62   41.54
   0  -3  -1 1997.33   27.32
   0  -3   1 2052.31   22.42
   0  -3   2   91.23   12.66
   0   3   2   88.15   11.47
   0  -3   2   75.41    3.85
   0   3   3  661.90   26.52
   0  -3   3  636.18   28.84
   0   3   4   66.81   11.28
   0  -3   4   68.04   12.84
   0  -3   5   53.17   12.17
   0   3   5   65.52   10.99
   0  -3   6   81.32   14.11
   0   3   6   88.01   13.06
   0   3   7 2616.26   70.66
   0  -3   7 2463.26   65.99
   0   3  -8  170.75   12.47
   0  -3   8  146.82   17.23
   0   3   8  177.62   20.99
   0   3  -9  124.88   11.53
   0   3   9  122.52   18.61
   0  -3   9  113.54   15.89
   0   3 -10  645.69   28.13
   0   3  10  591.44   44.11
   0  -3  10  594.12   36.49
   0   3  11   13.45    8.66
   0  -3 -11   43.06   10.09
   0  -3  11   37.82   19.00
   0   3  12   14.39   11.40
   0  -3  12    4.70   11.82
   0  -3 -12   22.00    8.06
   0   3  13   44.20   17.94
   0  -3  13   11.11    7.26
   0  -3 -13   12.98    8.72
   0   3  13   24.49   10.08
   0  -3 -13    6.85    5.88
   0   3 -13   11.34   13.47
   0  -3  13   -2.66   14.30
   0   3 -13   25.83    8.60
   0   3 -14  226.77   19.80
   0   3  14  301.32   32.45
   0  -3  14  277.12   28.51
   0  -3 -14  198.57   21.54
   0   3  14  218.32   20.89
   0  -3  14  208.38   19.50
   0   3  15  107.51   15.02
   0  -3  15  108.04   14.64
   0  -3  15  151.14   21.42
   0  -3  15  118.25   11.22
   0   3  15  121.46   21.60
   0  -3 -15  134.34   17.61
   0   3 -15   98.96   14.00
   0   3  16  104.74   13.70
   0   3  16   75.86   18.36
   0  -3  16  109.93   19.07
   0   3 -16   83.11   13.13
   0  -3  16   99.50   10.61
   0  -3 -16   97.77   15.14
   0   3 -17  495.20   31.15
   0   3  17  551.31   28.01
   0  -3 -17  550.00   30.58
   0  -3  17  514.46   20.32
   0   3 -17  495.95   26.92
   0   3 -18  535.31   26.17
   0  -3  18  557.05   19.01
   0  -3 -18  619.73   29.41
   0   3 -18  532.94   29.02
   0  -3 -19   54.95    9.12
   0   3 -19   54.86    8.01
   0  -3  19   47.75    5.00
   0   3 -19   50.75    9.31
   0   3 -20    8.55    3.85
   0  -3  20   13.96    4.00
   0   3 -20   12.41    3.85
   0   3  20   -1.60    1.03
   0  -3 -20   15.52    4.53
   0   3  20    0.24    6.10
   0   4   0  444.82   29.42
   0  -4   0  453.67   13.29
   0  -4   0  456.95   24.11
   0  -4   1 3051.63   33.13
   0  -4   1 3084.07   59.29
   0  -4  -1 2999.68   38.19
   0   4   2   49.52   11.08
   0  -4   2   57.77   13.00
   0  -4  -2   61.41    7.06
   0  -4   2   56.08    4.21
   0  -4   3   44.33   11.24
   0  -4   3   43.66    2.86
   0   4   3   51.48   11.01
   0   4   4   40.58   10.13
   0  -4   4   39.03   13.04
   0  -4   5  597.81   34.74
   0   4   5  543.93   30.70
   0  -4   6    8.72    9.57
   0   4   6    3.08    7.82
   0   4   7    3.42    7.26
   0  -4   7   -2.51    9.75
   0   4   8  278.99   26.83
   0  -4   8  260.60   25.50
   0   4   9    1.16    7.90
   0   4  -9   10.05    4.12
   0  -4   9    9.76    7.76
   0   4  10  102.22   19.33
   0  -4  10   80.22   15.51
   0   4 -10   87.40   10.81
   0  -4 -10   95.01   13.74
   0  -4  11   10.05    7.16
   0   4  11   -0.22    7.32
   0  -4 -11    6.52    6.61
   0  -4 -12   35.94    9.89
   0  -4  12   19.05   17.33
   0  -4 -12   12.82    6.99
   0  -4  12    8.20    5.51
   0   4 -12    8.24   11.34
   0   4  13    2.16    6.80
   0   4 -13    2.71    5.21
   0  -4 -13   -0.34    7.80
   0   4 -13    0.64    6.74
   0  -4 -13   12.63    6.59
   0  -4 -13    4.03    5.75
   0   4  13   14.60   15.81
   0  -4  13  -13.84    8.50
   0   4 -13   -3.62    2.50
   0  -4  13   -3.03   10.07
   0   4 -14   13.67    7.05
   0  -4  14    5.88    5.33
   0   4 -14    9.00    2.87
   0  -4  14   22.79    6.73
   0   4  14   13.65    6.89
   0  -4 -14   15.10    9.19
   0   4 -14    8.74    6.49
   0   4  14   27.27   15.59
   0   4 -15  863.07   36.89
   0   4  15  970.09   57.50
   0  -4  15  902.83   29.83
   0  -4 -15 1033.10   44.37
   0   4 -16  466.83   26.83
   0  -4 -16  525.84   31.38
   0   4  16  485.61   26.90
   0   4 -16  504.26   33.46
   0   4  16  458.64   39.02
   0  -4  16  473.97   21.16
   0   4 -17  140.35   14.75
   0  -4 -17  160.21   17.97
   0   4  17  115.54   19.79
   0   4  17  114.05   12.13
   0   4 -17  157.41   19.69
   0  -4  17  142.34   11.34
   0  -4 -18  120.57   14.13
   0   4 -18  112.25   15.20
   0  -4  18  116.46    8.97
   0   4 -18  119.66   12.45
   0   4  19    2.24    7.60
   0  -4 -19    9.56    5.88
   0   4 -19    9.22    4.43
   0  -4  19   11.14    3.01
   0  -4  19   11.19    5.12
   0   4 -19   14.17    6.94
   0   4  20   -0.24    5.28
   0  -4  20    3.23    2.93
   0   4 -20    0.00    2.81
   0  -4 -20    3.87    3.27
   0  -5   0   -0.59    2.24
   0   5   0    2.15   12.13
   0  -5   1  520.06   28.86
   0  -5  -1  555.31   18.18
   0  -5  -1  493.34   26.89
   0   5   1  523.70   33.05
   0  -5   1  558.73   16.16
   0  -5  -2   59.65    7.55
   0  -5   2   53.86   13.96
   0  -5   2   60.66    5.00
   0   5   2   58.99   13.16
   0   5   3  247.40   22.94
   0  -5   3  240.92   22.82
   0  -5   3  228.95    7.06
   0  -5  -3  275.56   15.56
   0  -5  -4   96.84   10.23
   0   5   4   83.43   13.91
   0  -5   4  109.44   18.57
   0   5   5  221.81   22.51
   0  -5  -5  247.93   16.76
   0  -5   5  210.19   23.24
   0  -5  -6   98.34   12.25
   0  -5   6  100.23   17.58
   0   5   6   90.36   16.16
   0   5   7  166.17   21.55
   0  -5  -7  166.00   16.17
   0  -5   7  147.14   20.69
   0  -5   8  812.23   47.75
   0   5   8  824.94   47.87
   0  -5  -8  802.23   35.32
   0  -5   9  432.71   35.32
   0  -5  -9  416.24   27.21
   0   5   9  426.58   36.87
   0  -5 -10  466.24   30.19
   0   5 -10  536.58   27.88
   0  -5  10  499.99   38.09
   0  -5 -11  207.47   21.25
   0  -5  11  248.35   27.91
   0  -5  12   28.23    6.89
   0   5 -12   12.09    5.56
   0   5 -12   13.97    8.49
   0   5 -12   14.56    3.58
   0  -5 -12   15.54    6.34
   0  -5  12   23.59   18.27
   0  -5 -12    9.22    8.60
   0  -5  12    9.33    6.48
   0  -5 -12   25.57    8.20
   0   5  13   13.64    8.95
   0   5 -13    5.49    2.54
   0  -5 -13   14.33    8.97
   0   5 -13    9.41    6.49
   0   5  13   24.29   16.88
   0  -5 -13    6.55    6.18
   0   5 -13    7.99    7.63
   0  -5  13   12.50    5.96
   0   5  14  327.48   22.33
   0  -5 -14  378.60   28.15
   0  -5  14  367.63   19.52
   0   5 -14  332.13   22.64
   0  -5 -14  407.44   24.10
   0   5 -14  369.74   16.51
   0   5 -15   17.16    7.73
   0   5 -15   35.07   14.18
   0   5  15   41.23   15.03
   0  -5 -15   23.77   10.87
   0  -5  15   26.66    7.06
   0   5  15   14.02    6.74
   0  -5 -16  241.48   22.11
   0   5 -16  199.01   17.39
   0   5  16  221.20   27.53
   0  -5  16  206.83   14.27
   0   5 -16  227.41   24.44
   0  -5  17 1180.56   30.06
   0   5 -17 1169.04   37.35
   0  -5 -17 1233.71   43.49
   0   5 -17 1083.79   45.10
   0   5 -18    1.97    4.09
   0   5 -18    1.48    7.81
   0  -5  18    8.51    6.06
   0  -5 -18    2.76    7.32
   0  -5  18   -1.22    3.81
   0   5  18   -6.58    8.73
   0   5 -19   -1.85    5.88
   0   5  19    0.94    6.26
   0  -5 -19    0.55    4.64
   0  -5  19    2.47    3.55
   0  -5  19    2.67    2.35
   0   5 -19    1.87    2.96
   0  -5 -20   96.08    7.23
   0  -5  20   96.60    6.42
   0  -6   0 1060.16   43.23
   0   6   1  336.77   29.77
   0  -6  -1  322.63   24.36
   0  -6   1  321.64   26.61
   0  -6   1  329.08   14.17
   0  -6  -1  337.00   15.34
   0  -6  -2   92.47    9.04
   0  -6   2   63.36   15.93
   0  -6  -2   98.29   15.20
   0  -6   2   89.69    6.68
   0   6   2   90.62   16.76
   0   6   3   31.46   11.17
   0  -6  -3   31.34    6.25
   0  -6   3   15.92   14.41
   0  -6  -4    9.29    4.95
   0   6   4    7.07    8.07
   0  -6   4   20.40   14.95
   0   6   5  186.41   22.93
   0  -6   5  252.13   27.66
   0  -6  -5  260.64   17.77
   0  -6   6  601.82   42.62
   0  -6  -6  592.78   28.33
   0   6   6  541.10   38.95
   0   6   7   39.47   13.20
   0  -6  -7   45.46    9.67
   0  -6   7   28.88   12.06
   0  -6   8  561.20   42.41
   0  -6  -8  551.46   30.55
   0   6   8  548.32   42.39
   0  -6   9  128.66   21.31
   0  -6  -9  143.06   17.30
   0  -6  10  136.63   22.08
   0  -6 -10  135.26   17.37
   0   6 -10  129.83   14.56
   0  -6 -11   58.19   11.77
   0   6 -11   65.30   13.23
   0   6  11   45.63    8.04
   0  -6  11   58.41   15.62
   0   6 -11   54.86    6.24
   0  -6  11   57.00    8.19
   0  -6 -11   68.33   10.83
   0   6 -11   44.74    9.22
   0   6 -12  125.97   10.01
   0   6 -12  140.65   18.02
   0  -6 -12  137.35   18.56
   0  -6 -12  153.24   19.69
   0  -6 -12  145.73   15.02
   0  -6  12  132.79   12.02
   0   6 -12  127.40   13.96
   0   6 -13   18.22    4.78
   0  -6 -13   36.94    9.03
   0   6  13   58.37   19.00
   0  -6 -13   25.72   11.19
   0   6 -13   18.54    7.01
   0   6 -13   45.47   14.85
   0  -6  13   27.80    7.00
   0  -6 -14   54.94   12.91
   0   6  14   74.79   19.05
   0   6 -14   61.76   16.37
   0  -6 -14   56.56   10.20
   0   6 -14   39.34    9.01
   0  -6  14   54.69    8.78
   0   6 -15 1416.75   56.39
   0   6  15 1749.18   74.05
   0  -6  15 1456.20   37.08
   0  -6 -15 1509.39   52.33
   0   6 -15 1185.01   41.68
   0   6 -16   37.35   14.65
   0  -6  16   35.78    7.30
   0   6 -16   33.52    8.46
   0  -6 -16   49.67   12.05
   0   6  16   39.56   13.83
   0  -6  17    3.39    4.35
   0  -6 -17   17.44    8.94
   0   6 -17   11.98   11.00
   0   6 -17    9.17    5.09
   0   6  17   -0.79   10.62
   0  -6  17   21.83    6.61
   0   6  18   28.35   10.35
   0   6 -18   40.46    6.95
   0  -6  18   37.26    5.51
   0  -6 -18   38.33    8.64
   0   6 -18   35.19    9.91
   0  -6  18   48.61    7.29
   0  -6 -19  232.00   13.54
   0   6 -19  216.74   14.86
   0  -6  19  214.87    9.37
   0  -6  19  222.11   11.16
   0  -7   0   -0.56    2.06
   0  -7   0    3.11   11.38
   0   7   1   60.09   16.00
   0  -7   1   47.30   14.94
   0  -7  -1   51.30    6.71
   0  -7   1   52.86    6.20
   0  -7  -1   61.30   14.52
   0   7   2  327.57   31.42
   0  -7  -2  309.35   25.82
   0  -7   2  284.70   28.45
   0  -7  -2  321.95   17.55
   0  -7   3   33.64   15.97
   0  -7  -3   66.82    8.92
   0   7   3   56.52   14.89
   0  -7  -3   81.03   14.45
   0   7   4   12.25    9.92
   0  -7  -4   14.98    5.10
   0  -7  -4   31.40   10.72
   0  -7   5   38.93   15.79
   0   7   5   17.16   10.45
   0  -7  -5   23.52    6.67
   0  -7   6    6.47   11.05
   0  -7  -6   18.88    6.83
   0   7   6    9.74    8.49
   0  -7   7   18.24   12.72
   0  -7  -7   28.63    8.11
   0  -7   8   -3.19   11.61
   0  -7  -8    8.87    5.68
   0  -7  -9 1208.56   49.80
   0  -7   9 1232.38   67.20
   0   7 -10  171.81   20.47
   0   7 -10  135.30   15.95
   0  -7 -10  192.77   17.24
   0   7 -10  133.07    9.90
   0  -7  10  116.26   21.89
   0  -7  10  155.76   12.01
   0  -7 -10  136.50   17.82
   0   7 -11   13.59    3.69
   0  -7  11   34.45   13.95
   0   7 -11   24.07    9.21
   0   7 -11   14.62    5.70
   0  -7 -11   33.96    9.37
   0  -7 -11   29.51    8.41
   0   7  11   13.00    5.90
   0   7 -11   49.87   14.12
   0  -7  11   36.04    7.51
   0   7 -12   21.76    4.54
   0   7 -12   36.62   14.40
   0   7 -12   19.61    6.84
   0  -7 -12   32.40    8.82
   0  -7  12   35.02    7.70
   0   7 -13   15.46    6.33
   0   7  13   30.59   15.17
   0  -7 -13   11.55    8.79
   0   7 -13   28.42   12.83
   0  -7  13   11.36    5.60
   0  -7 -13   20.18    8.13
   0  -7 -14    3.91    6.22
   0   7  14   16.73   12.06
   0  -7 -14   11.30    9.53
   0  -7  14    8.45    5.97
   0   7 -14    5.20    5.27
   0   7 -14    8.25   12.19
   0  -7 -15   52.32   12.60
   0   7  15   52.24   15.14
   0   7 -15   38.65    8.53
   0   7 -15   47.22   14.74
   0  -7  15   40.01    7.79
   0  -7  16    2.13    5.12
   0  -7  16    1.34    5.68
   0  -7 -16   -5.08    8.07
   0  -7  16    2.92    3.02
   0   7 -16   -2.34   11.52
   0   7  16   -4.48   10.24
   0   7 -16   -8.62    5.46
   0  -7  17   -5.05    5.23
   0  -7  17    0.60    3.85
   0   7 -17   -1.86   10.01
   0   7  17   -0.41    9.36
   0   7 -17   -1.05    3.77
   0  -7 -17   -6.85    7.28
   0  -7  18  153.25    9.99
   0   7 -18  129.28   14.09
   0  -7  18  154.34    9.47
   0  -7 -18  152.69   12.67
   0  -7  19    3.89    1.96
   0   7  19    1.28    4.83
   0  -7 -19    5.76    3.51
   0  -8   0 3067.14   87.47
   0  -8   0 3153.54   55.50
   0  -8  -1 1670.03   62.79
   0  -8  -1 1824.48   44.76
   0  -8   1 1669.89   66.84
   0   8   2   20.21   12.37
   0  -8   2   -5.42   15.73
   0  -8  -2   18.03    5.08
   0  -8  -2   27.38   13.56
   0   8   3  350.52   35.54
   0  -8  -3  339.49   20.41
   0  -8  -3  322.15   28.31
   0  -8   4   47.80   17.70
   0  -8  -4   44.04    8.22
   0   8   4   33.82   12.43
   0  -8  -4   54.84   14.28
   0  -8  -5   54.67    9.80
   0  -8  -5   80.68   14.97
   0  -8   5   69.40   19.47
   0  -8  -6   19.70    6.77
   0  -8   6   12.72   12.26
   0  -8   7   96.79   21.92
   0  -8  -7  104.45   14.45
   0  -8   8  280.36   34.67
   0  -8  -8  264.14   23.64
   0  -8  -9    1.94    6.06
   0  -8  -9   -3.08    6.04
   0  -8   9    0.28    3.60
   0  -8   9   -4.07    9.98
   0   8  -9   -1.84    3.17
   0   8  -9    7.58    8.31
   0   8 -10  248.13   22.59
   0  -8 -10  252.31   24.76
   0  -8  10  239.41   32.54
   0   8 -10  288.74   25.88
   0   8  10  180.30   15.74
   0  -8  10  257.05   15.54
   0  -8 -10  247.76   20.07
   0   8 -10  233.06   13.47
   0  -8  11   67.65    9.18
   0  -8  11   68.70   17.92
   0  -8 -11   73.24   11.69
   0   8 -11   33.87    8.53
   0   8  11   44.29    8.16
   0   8 -11   71.29   15.47
   0   8 -12  115.54   18.50
   0  -8  12  109.46   11.24
   0  -8 -12  119.98   15.03
   0   8 -12  105.72   13.44
   0   8 -13   -3.42    5.21
   0  -8  13    2.99    4.22
   0   8 -13   -0.13   10.50
   0  -8 -13   -2.06    7.22
   0  -8  13   -2.27    5.45
   0  -8 -13    6.44    8.40
   0   8  13    0.36   11.27
   0   8  14   67.26   16.17
   0  -8 -14   43.00    9.97
   0   8 -14   26.24    7.63
   0  -8 -14   39.07   10.90
   0  -8  14   32.07    7.28
   0   8 -14   38.38   14.96
   0  -8  14   48.44    7.76
   0  -8 -15    2.84    8.07
   0  -8  15   11.45    4.06
   0  -8  15   12.96    5.82
   0   8  15    2.72   10.20
   0   8 -15    2.43   11.93
   0   8 -15    5.18    5.26
   0  -8  15   13.40    4.97
   0  -8  16   23.83    5.70
   0  -8  16   25.72    4.35
   0  -8  16   15.29    5.61
   0   8  16   19.63   10.03
   0  -8 -16   31.85    9.79
   0   8 -16   14.85   10.81
   0   8 -16    7.70    5.07
   0   8 -17   -2.94    9.20
   0  -8  17    8.00    4.05
   0   8  17    0.65    8.42
   0  -8  17    6.86    3.50
   0  -8 -17    7.64    6.05
   0  -8  18   26.48    4.20
   0  -8 -18   30.84    5.89
   0  -8  18   16.10    3.26
   0   8  18   10.49    7.08
   0  -9   0   -5.62   14.02
   0  -9  -1  270.86   29.17
   0  -9   1  244.11   29.05
   0  -9   2  986.32   58.60
   0  -9  -2 1039.75   53.46
   0  -9  -2 1102.13   39.57
   0  -9  -3  103.71   18.93
   0  -9   3   97.71   23.29
   0  -9  -4   49.15    8.99
   0  -9   4   86.21   22.15
   0  -9  -4   66.82   14.81
   0  -9   5  538.11   48.54
   0  -9  -5  453.81   27.75
   0  -9  -6   97.46   14.14
   0  -9   6   87.55   21.57
   0  -9   7   92.98   23.18
   0  -9  -7  101.04   14.71
   0  -9   8  104.21   22.63
   0  -9   8   88.67    8.96
   0   9  -8  121.35   16.45
   0  -9  -8  100.26   15.32
   0   9  -9 1089.91   47.76
   0  -9  -9 1070.83   39.95
   0  -9  -9 1059.42   49.95
   0   9  -9  965.85   24.77
   0  -9   9 1012.62   67.79
   0  -9   9 1054.34   30.29
   0  -9 -10   91.05   13.26
   0   9 -10   98.98   16.98
   0  -9  10   94.49   10.25
   0   9  10   62.13    9.73
   0   9 -10   53.71    9.96
   0  -9  11   -4.96    4.97
   0  -9 -11    8.93    8.01
   0   9 -11    9.11   10.00
   0   9 -11    0.14    4.26
   0  -9  12   18.05    5.85
   0   9 -12   19.48   13.12
   0   9 -12   12.39    5.79
   0   9  12   39.13   15.31
   0  -9 -12   25.99    8.78
   0  -9 -13   43.52   11.01
   0   9 -13   28.39    7.36
   0  -9  13   45.94    7.84
   0  -9  13   46.44    7.29
   0   9  13   56.33   15.33
   0  -9 -13   32.67   12.13
   0   9 -13   43.75   14.21
   0  -9 -14    1.58    7.52
   0   9  14    2.74    8.74
   0  -9 -14    6.10    6.71
   0  -9  14   14.32    4.97
   0  -9  14    1.56    6.10
   0   9 -14    1.59   11.74
   0  -9  14    7.44    4.60
   0  -9  15   61.97    7.65
   0  -9  15   72.79    9.10
   0   9 -15   43.52   13.23
   0   9  15   62.81   13.30
   0  -9  15   53.17    6.70
   0  -9 -15   49.09   11.56
   0  -9  16   31.85    6.19
   0   9  16   27.97    9.01
   0   9 -16   20.37    9.70
   0  -9 -16   18.60    6.96
   0   9 -16   30.21    7.86
   0  -9  16   24.72    4.01
   0  -9 -17   17.83    5.69
   0   9  17    9.58    7.03
   0  -9  17   10.19    3.61
   0  -9 -18    0.87    2.38
   0  -9  18    1.29    1.84
   0 -10   0 2336.89   90.09
   0 -10   1  -41.85   22.10
   0 -10  -1  -17.78   16.90
   0 -10   2  170.51   28.16
   0 -10  -2  138.89   23.25
   0 -10  -3  145.42   15.94
   0 -10   3  192.27   30.01
   0 -10  -3  165.74   23.82
   0 -10   4   57.29   18.70
   0 -10  -4   57.84   10.79
   0 -10  -4   47.96   14.01
   0 -10   5  286.58   37.52
   0 -10  -5  280.82   22.80
   0  10  -6  669.34   20.91
   0  10  -6  764.54   37.02
   0 -10   6  748.56   60.37
   0 -10   6  735.12   24.27
   0 -10  -6  695.57   37.50
   0 -10   7  355.98   17.47
   0 -10   7  335.78   16.60
   0 -10   7  339.30   41.27
   0  10  -7  378.33   27.58
   0  10  -7  375.72   26.47
   0  10  -7  310.49   14.72
   0 -10  -7  335.21   27.09
   0  10  -8   58.77   12.28
   0  10   8   28.34    6.68
   0 -10   8   18.30    8.39
   0  10  -8   48.98   12.02
   0 -10  -8    1.79    5.01
   0 -10   8   33.08    6.15
   0  10  -8   28.87    5.25
   0 -10  -8   23.41    7.64
   0 -10   8   53.04    8.29
   0  10  -9  171.24   11.23
   0 -10   9  186.87   13.63
   0  10   9  161.04   14.04
   0 -10  -9  183.85   18.29
   0 -10   9  200.41   13.68
   0  10  -9  193.85   22.06
   0 -10  10    6.24    4.32
   0 -10 -10    5.50    7.34
   0 -10  10    5.72    4.90
   0  10 -10    8.31    8.97
   0  10  10   -3.64    5.78
   0  10 -10    1.43    1.87
   0  10  11   60.51   16.38
   0  10 -11   99.68   17.10
   0 -10  11   96.62   10.26
   0 -10  11  107.17   10.70
   0 -10 -11  104.14   14.00
   0  10  12    5.85   10.41
   0 -10 -12   -0.44    7.18
   0 -10 -12    2.21    7.17
   0  10 -12   -3.93   10.98
   0 -10  12   -5.11    5.66
   0 -10  12    2.93    4.94
   0  10  13    1.03   14.05
   0  10 -13   -7.40   11.87
   0 -10  13    4.29    5.18
   0 -10 -13    6.92    9.38
   0 -10  13    9.20    4.79
   0 -10 -13   -0.96    7.13
   0 -10 -14    3.94    7.08
   0  10 -14    0.63   10.55
   0 -10  14    7.72    4.41
   0 -10 -14    5.00    6.63
   0 -10  14    9.41    5.63
   0  10  14    3.81    8.52
   0 -10  15    1.84    2.83
   0  10  15   -0.94    7.27
   0  10 -15    3.30    6.57
   0 -10  15    2.22    4.57
   0 -10 -15    2.12    6.00
   0 -10  16    3.98    3.63
   0  10 -16   12.46    6.54
   0  10  16    1.98    6.76
   0 -10  16    4.35    2.10
   0 -10 -16    4.94    5.04
   0 -10  17    7.57    2.75
   0 -10 -17    6.23    3.10
   0 -11   0  -21.26   17.90
   0 -11   1    5.67   13.34
   0 -11  -1   -8.47   16.81
   0  11  -2    2.16    7.78
   0  11  -2    5.00    2.79
   0 -11   3  117.73   10.09
   0  11  -3  126.93   17.13
   0  11  -3   89.89    8.32
   0  11   3  117.64   15.96
   0 -11  -3   94.32   19.69
   0 -11   3  128.67   26.37
   0  11  -3  119.31   18.32
   0  11  -4   18.05   13.21
   0  11   4   14.39    8.38
   0 -11   4   15.99    4.79
   0  11  -4    6.98    2.50
   0  11  -4   14.80    9.78
   0 -11   4   11.35   13.64
   0  11  -5  739.98   37.64
   0  11   5  684.07   35.34
   0 -11   5  739.02   61.39
   0 -11   5  694.18   24.46
   0  11  -5  785.93   36.78
   0  11  -5  626.36   21.39
   0 -11   6 1610.02   35.79
   0  11  -6 1533.89   32.90
   0  11  -6 1644.88   55.43
   0 -11   6 1647.96   37.80
   0 -11   6 1634.93   91.07
   0  11   6 1557.12   53.01
   0 -11   7  915.69   28.81
   0  11  -7  916.93   41.44
   0  11  -7  829.00   24.69
   0 -11   7  914.43   27.97
   0 -11   8    8.85    5.15
   0  11  -8    3.11    2.83
   0 -11  -8   -4.57    5.21
   0 -11   8    4.87    3.65
   0  11  -9  161.67   17.02
   0 -11  -9  150.76   16.54
   0 -11   9  152.32   12.60
   0 -11   9  148.86   11.88
   0  11  -9  139.60   10.13
   0 -11  10   14.73    5.69
   0  11 -10   12.89    3.39
   0 -11  10   18.21    5.74
   0 -11 -10   13.78    8.89
   0 -11 -10    2.28    4.90
   0 -11  11  104.90   10.27
   0 -11 -11  102.17   14.27
   0 -11  11   92.25    9.77
   0 -11  12   87.26    9.51
   0 -11 -12   92.11   13.10
   0  11 -12   94.03   15.00
   0 -11 -12   77.41   13.01
   0 -11  12   99.96    9.99
   0 -11  13   36.39    6.83
   0 -11  13   33.01    6.13
   0  11 -13   35.86   10.94
   0 -11 -13   32.27    8.92
   0 -11 -13   48.87    9.92
   0 -11 -14   -0.99    5.43
   0 -11  14    1.89    3.25
   0  11 -14    1.82    6.69
   0 -11 -14    2.27    5.65
   0 -11  14    2.74    4.12
   0 -11  15   38.02    5.70
   0 -11  15   30.29    4.27
   0  11 -15   35.30    7.48
   0 -11 -15   34.52    6.93
   0 -11  16    0.86    0.71
   0  11 -16    8.08    3.74
   0 -11 -16    6.35    3.31
   0 -11  16    5.33    2.78
   0  12   0  652.91   36.45
   0 -12   0  610.58   22.64
   0  12   0  648.06   32.24
   0 -12   0  645.25   54.32
   0  12  -1   49.36   12.74
   0 -12  -1   40.30   15.17
   0  12  -1   44.65   12.15
   0 -12   1   19.72   12.94
   0  12   1   26.23   11.27
   0 -12   1   29.68    5.47
   0 -12  -1   42.19    6.29
   0 -12   2   16.44   14.02
   0  12   2   27.09   11.07
   0  12  -2    9.77   11.00
   0  12  -2    0.45    3.15
   0 -12   2    5.38    3.65
   0 -12  -2   37.57   14.38
   0  12  -2    4.76    9.72
   0 -12   3   14.56   13.71
   0  12   3   17.57   10.18
   0  12  -3   20.74   11.96
   0  12  -3   11.72    9.25
   0  12  -3   16.29    4.01
   0 -12   3   17.32    5.29
   0  12  -4   19.49    4.47
   0  12  -4   28.49   12.84
   0 -12   4   30.84    6.32
   0  12  -4   36.16   12.52
   0  12   4   27.40   10.90
   0 -12   5   24.71    5.95
   0  12   5   28.10   10.00
   0  12  -5   21.89    4.63
   0  12  -5   32.25   12.54
   0  12  -5   37.27   12.47
   0  12  -6   12.76    9.64
   0  12  -6    6.44   10.04
   0 -12  -6    0.70    5.88
   0  12   6    6.70    8.06
   0 -12   6    7.63    3.83
   0  12  -6    6.93    3.07
   0 -12   6    7.78    4.96
   0  12  -7  633.48   33.84
   0  12  -7  596.13   33.93
   0 -12   7  590.03   23.60
   0  12  -7  570.09   20.64
   0 -12   7  613.64   22.52
   0 -12   8  583.36   23.50
   0  12  -8  566.38   32.46
   0  12  -8  601.34   32.60
   0 -12  -8  534.07   29.59
   0 -12   8  642.62   23.33
   0  12  -8  588.01   20.46
   0 -12   9   99.51    9.56
   0 -12  -9   95.41   14.25
   0  12  -9   96.60   13.44
   0  12  -9  104.56   16.10
   0  12  -9   82.33    7.84
   0 -12   9   87.23    9.92
   0  12 -10    4.76    2.41
   0  12 -10   15.49   10.82
   0 -12  10   13.06    4.92
   0 -12 -10    5.85    8.29
   0 -12  10   10.58    5.60
   0 -12 -11   11.68    8.63
   0 -12  11    4.50    3.98
   0 -12  11    8.94    5.22
   0  12 -11   11.06   10.28
   0 -12  12   33.99    5.88
   0  12 -12   29.28    9.82
   0 -12  12   31.00    6.27
   0 -12 -12   29.29    8.76
   0 -12 -12   41.90   10.05
   0 -12  13   58.43    6.92
   0 -12 -13   54.38    9.05
   0 -12  13   52.52    6.60
   0 -12 -13   69.68    9.99
   0  12 -13   56.64   10.32
   0  12 -14   36.01    8.12
   0 -12 -14   47.30    7.44
   0 -12  14   46.55    5.76
   0 -12 -14   32.32    6.45
   0 -12  14   41.02    5.15
   0  12 -15   48.43    6.85
   0 -12 -15   38.20    5.17
   0 -12  15   49.26    5.05
   0 -12  15   44.09    4.17
   0  13   0   -3.24   10.14
   0 -13   0    0.45    2.77
   0 -13   1   26.00    5.81
   0 -13  -1   25.37    5.27
   0  13  -1   25.09   10.37
   0  13   1   25.65   11.45
   0  13   1   14.60    5.87
   0  13  -1   24.17    9.89
   0  13  -2   -3.92   11.56
   0  13  -2   -3.67    9.97
   0 -13   2    3.84    4.13
   0  13   2   -1.17    9.15
   0 -13   3  105.48   10.21
   0  13   3  106.52   16.84
   0  13  -3   88.16   15.68
   0  13  -3  105.18   16.54
   0  13   4   79.05   14.15
   0  13  -4   76.10   13.99
   0  13  -4   68.30   14.34
   0 -13   4   83.42    9.49
   0 -13   5    3.55    4.50
   0 -13  -5    4.94    7.43
   0  13  -5   -5.25    9.57
   0  13  -5   -4.97    4.06
   0  13   5   -1.29    8.60
   0  13  -5    0.79    9.13
   0  13  -6    9.88    3.78
   0 -13  -6   -0.20    6.27
   0 -13   6   14.99    5.32
   0  13  -6   16.90   11.24
   0  13  -6   17.82   10.34
   0  13  -7  192.39   20.36
   0 -13   7  225.03   14.90
   0  13  -7  218.81   20.66
   0 -13   8   99.78   10.26
   0 -13   8  112.59    9.55
   0 -13  -8   96.33   13.88
   0  13  -8   80.02   14.49
   0  13  -8   98.32   14.03
   0 -13   9   18.16    6.27
   0  13  -9   18.88   10.08
   0 -13   9   33.15    7.06
   0 -13  -9    9.35    5.52
   0  13  -9   17.12    7.56
   0 -13  -9   22.04   10.45
   0  13 -10   30.95   10.54
   0 -13 -10   24.67    9.41
   0 -13  10   25.19    6.31
   0 -13  10   29.40    5.56
   0  13 -11   32.99   10.07
   0 -13  11   47.04    6.20
   0 -13  11   38.29    6.65
   0 -13 -11   36.44    8.09
   0 -13 -11   45.94    9.75
   0 -13 -12   45.12    7.88
   0 -13 -12   52.22    9.09
   0 -13  12   58.36    6.41
   0 -13  12   53.08    6.64
   0  13 -12   43.76    8.95
   0  13 -13  216.81   14.58
   0 -13  13  246.06   11.10
   0 -13 -13  189.66   12.34
   0 -13  13  232.02   10.97
   0 -13 -13  273.73   14.99
   0 -13  14  305.90   10.71
   0 -13  14  314.56   10.83
   0  13 -14  321.10   14.27
   0  14   0   45.70   14.55
   0  14   0   27.10    7.29
   0 -14   0   36.79    6.14
   0  14  -1    8.26   10.89
   0  14   1    2.70    4.24
   0 -14  -1    1.51    2.75
   0  14   1    1.18    9.69
   0 -14   1    1.18    3.12
   0  14  -2   -4.37   11.02
   0  14   2   -6.47   10.33
   0 -14   2    1.41    3.62
   0  14  -3   21.21   11.01
   0 -14   3   28.40    6.08
   0  14   3   15.44    9.73
   0  14  -3   14.03   10.92
   0  14  -4   -8.93   11.96
   0 -14  -4   -3.42    7.44
   0  14  -4   -0.11    9.25
   0  14   4    1.30    8.86
   0 -14   4    3.68    4.18
   0  14  -5   -0.59    9.79
   0 -14  -5   -1.85    7.28
   0  14  -5    3.22    9.16
   0 -14   5    5.88    4.49
   0  14  -6   -0.83    9.53
   0 -14  -6   -5.30    6.70
   0  14  -6    8.41   10.08
   0 -14   6   12.29    5.10
   0  14  -7  470.56   27.97
   0  14  -7  459.08   26.86
   0 -14   7  505.16   20.79
   0 -14  -7  448.32   25.70
   0 -14  -8    0.30    4.46
   0 -14   8    5.64    4.91
   0  14  -8   -1.29    6.90
   0 -14  -8    8.01    8.25
   0  14  -8    6.34    8.83
   0  14  -9   19.22    6.50
   0 -14   9    9.48    3.45
   0 -14  -9    9.37    8.13
   0 -14   9    8.05    5.05
   0 -14  -9    0.00    3.86
   0  14  -9    3.34    8.01
   0  14 -10  131.16   14.31
   0 -14  10  163.58    9.61
   0 -14 -10  118.49   11.09
   0 -14  10  140.78   10.41
   0 -14 -10  153.72   14.15
   0 -14 -11  161.34   13.19
   0 -14  11  150.54    9.99
   0 -14  11  146.30    8.46
   0  14 -11  137.39   12.97
   0  14 -12  335.82   16.90
   0 -14  12  351.32   13.04
   0 -14  13   30.98    3.77
   0  14 -13   27.92    5.80
   0 -14 -13   33.20    5.02
   0 -15   0    0.92    3.04
   0  15   0    3.83    4.21
   0  15   0    1.16   10.53
   0  15  -1   11.83   11.62
   0  15  -1   10.46    5.28
   0 -15   1   12.78    4.29
   0  15   1   10.71   10.69
   0  15  -2   50.65   14.07
   0  15   2   38.19   11.86
   0 -15   2   34.73    6.22
   0 -15  -3    0.70    7.78
   0  15  -3    6.45   10.58
   0 -15   3    0.93    3.92
   0  15   3    2.30    9.51
   0 -15   4   14.16    4.86
   0  15  -4   11.62   10.32
   0 -15  -4    1.34    7.11
   0  15  -5   64.34   13.71
   0 -15   5   65.04    8.04
   0  15  -5   49.17   11.28
   0 -15   6   29.45    6.13
   0 -15  -6   24.81    8.67
   0 -15  -6    0.01    5.23
   0  15  -6   29.64   10.11
   0  15  -6   18.89    8.49
   0 -15  -7   -0.37    6.39
   0 -15  -7    1.81    4.59
   0 -15   7   -0.33    4.01
   0  15  -7   14.64    7.70
   0  15  -7  -12.21    9.05
   0 -15   8   29.37    5.95
   0 -15  -8   31.30    8.27
   0  15  -8   20.72    6.63
   0  15  -8   15.96    7.32
   0 -15  -8   12.85    6.01
   0 -15   9  445.28   16.53
   0 -15  -9  434.95   20.29
   0 -15  10  832.22   20.63
   0 -15 -10  810.08   25.07
   0 -15  11  263.46   10.64
   0 -15 -11  288.10   13.41
   0 -15 -12   13.45    3.45
   0 -15  12   16.06    2.61
   0 -16   0  137.02    9.33
   0  16   0  135.65   17.61
   0  16   1    3.66   10.53
   0 -16   1    5.85    3.24
   0  16  -1    4.55    3.78
   0  16  -1    0.76   10.55
   0  16  -2   11.29    5.00
   0  16   2    5.98    8.92
   0 -16   2   12.63    3.93
   0 -16  -2   -0.52    6.96
   0  16  -2   11.69    9.95
   0  16  -3   38.06   11.48
   0  16  -3   44.08    7.17
   0 -16   3   49.48    6.37
   0  16  -4  209.23   13.87
   0 -16   4  225.26   12.39
   0  16  -4  212.77   18.67
   0  16  -5   61.32   10.82
   0 -16  -5   61.60    9.10
   0 -16   5   73.56    7.31
   0 -16  -6   63.05    8.88
   0 -16   6   72.14    7.18
   0  16  -6   58.39   10.03
   0 -16  -7  114.99   10.74
   0  16  -7  112.52   11.03
   0 -16   7  125.10    8.77
   0 -16   8  401.79   14.16
   0 -16  -8  419.72   17.62
   0 -16   9  105.10    6.94
   0 -16  -9  104.62    8.50
   0 -16  10  113.49    6.39
   0 -16 -10  110.50    7.64
   0  17   0  -10.10    8.33
   0 -17   0    6.11    6.49
   0  17  -1   41.25    9.57
   0 -17  -1   -0.25    5.75
   0 -17  -2   39.32    6.43
   0 -17   2   42.23    4.69
   0  17  -2   42.85    9.41
   0 -17   3  189.23    9.39
   0 -17  -3  169.13   11.49
   0  17  -3  172.02   14.77
   0 -17  -4    2.69    3.78
   0 -17  -4    0.72    4.25
   0  17  -4   -0.27    5.24
   0  17  -4    0.33    2.19
   0 -17   4    7.74    2.75
   0 -17  -5    0.21    3.42
   0  17  -5    0.99    4.38
   0 -17   5   -1.98    2.18
   0  17  -5   -1.98    2.52
   0 -17  -5    1.48    3.56
   0  17  -6  102.15    8.95
   0 -17   6  116.23    7.00
   0 -17  -6  113.76    8.49
   0  17  -6   86.66    6.61
   0 -17  -7   -2.77    2.71
   0 -17   7    0.80    1.80
   0 -17  -8  119.29    7.27
   0 -17   8  118.16    5.88
   0 -18   0   -0.55    3.55
   0 -18  -1    1.97    3.71
   0 -18   1    1.02    3.88
   0 -18  -2    0.01    3.14
   0 -18   2    0.21    3.62
   0 -18   3    4.11    3.68
   0 -18  -3    0.93    2.58
   0 -18  -4   -2.38    2.15
   0 -18   4   -0.26    2.74
   0 -18   5    2.00    2.58
   1   0   0   -0.46    3.16
   1   0   0    6.95    2.88
   1   0   0   -1.06    5.75
   1   0   1  313.61   10.72
   1   0  -1  288.70   17.52
   1   0  -1  310.62   12.67
   1   0  -1  302.81   13.12
   1   0   1  311.88   12.94
   1   0   1  274.67   16.49
   1   0  -2  999.74   23.76
   1   0   2 1043.54   32.79
   1   0  -2 1002.48   24.23
   1   0   2 1034.12   24.13
   1   0   3  117.58    9.95
   1   0  -3  116.57    9.49
   1   0  -3  103.61    8.32
   1   0   3  104.23   13.37
   1   0  -4 1291.01   31.34
   1   0  -4 1241.31   28.27
   1   0   4 1299.65   44.17
  -1   0   4 1337.44   20.75
   1   0   5   25.23   11.53
  -1   0   5   28.86    3.02
   1   0  -5   32.74    5.75
   1   0  -5   28.92    5.43
   1   0  -5   26.47    6.44
   1   0  -6    6.00    3.56
   1   0  -6   10.79    5.04
   1   0   6    1.06   11.49
   1   0  -7   51.58    8.36
   1   0   7   53.27   16.82
   1   0  -7   51.55    7.68
   1   0  -8  278.62   19.31
   1   0  -8  308.72   18.61
   1   0   8  312.99   31.61
   1   0  -9  801.33   31.90
   1   0   9  760.52   51.51
   1   0  -9  767.10   33.18
   1   0 -10    0.70    3.08
  -1   0  10    3.16    7.40
   1   0  10   -3.66   12.73
   1   0 -10   -1.73    3.13
   1   0  11   28.41   16.47
   1   0 -11   29.10    7.52
   1   0 -11   21.69    6.23
  -1   0  11   25.88   13.18
  -1   0  12  280.37   32.40
   1   0  12  327.51   40.99
  -1   0 -13  207.09   26.43
   1   0 -13  191.05   19.50
   1   0  13  228.57   28.13
   1   0  13  186.27   32.67
  -1   0 -13  181.06   18.20
  -1   0  14  428.14   27.40
  -1   0  14  412.65   35.18
   1   0  14  425.36   37.59
  -1   0 -14  397.17   35.27
  -1   0 -14  339.92   24.68
   1   0 -14  346.61   25.64
   1   0  15    8.19   12.23
  -1   0 -15   -3.53   12.61
   1   0 -15   -1.71    7.06
  -1   0  15    8.49    9.31
  -1   0  15    8.61    7.56
  -1   0 -15    0.95    5.98
   1   0  16  127.10   22.26
  -1   0  16  154.58   17.38
  -1   0 -16  202.38   27.91
  -1   0  16  140.25   20.69
   1   0 -16  177.75   18.64
  -1   0 -16  165.32   16.73
  -1   0 -16  177.09   17.44
  -1   0 -17    1.28    5.59
   1   0 -17    4.20    8.22
  -1   0 -17    5.04   13.16
  -1   0  17   -1.91    5.66
  -1   0 -17   -2.94    5.59
   1   0  17    1.49    9.20
  -1   0  17   -2.64   11.42
  -1   0  18   12.86    9.75
  -1   0  18   14.14    4.28
   1   0  18    7.49    9.49
  -1   0 -18   19.23    6.77
   1   0 -18   13.26    7.79
  -1   0  18    3.04    5.43
   1   0  19   11.87    8.44
  -1   0  19    9.66    7.34
  -1   0  19   -1.34    1.28
   1   0  19   28.21    5.84
   1   0 -19   20.62    6.86
  -1   0 -19   31.75    5.60
   1   0 -20   46.13    6.61
  -1   0 -20   43.73    6.64
   1   0  20   59.16    5.89
   1  -1  20   28.34    4.68
   1   1 -20   21.10    5.10
  -1  -1 -20   17.78    3.64
   1  -1  19   69.47    8.15
   1   1 -19   63.97    9.35
  -1  -1 -19   64.66    8.14
  -1  -1 -18   17.02    6.46
  -1  -1 -18   10.53   10.51
  -1   1  18    5.61    5.49
  -1   1  18   26.10    4.91
   1   1 -18   19.16    8.31
   1  -1  18   23.84    6.96
   1  -1  18    7.18    9.09
  -1   1  18    4.86    8.42
   1  -1  17   67.46   15.29
   1   1 -17   88.04   13.59
  -1  -1 -17   94.03   19.08
  -1  -1 -17   89.55   13.02
  -1   1  17   42.88   12.98
  -1   1  17   82.12   12.80
   1  -1  16   88.92   18.77
  -1   1  16  159.60   17.47
  -1  -1 -16  142.58   23.27
  -1  -1 -16  140.24   16.64
   1   1 -16  138.38   16.33
  -1   1  16   83.22   17.93
   1  -1  15  450.73   38.19
  -1  -1 -15  532.15   30.83
  -1   1  15  453.82   36.78
   1   1 -15  494.89   29.43
  -1   1  15  468.82   30.19
  -1  -1 -15  575.02   43.25
  -1   1  14  837.56   37.87
  -1  -1 -14  846.29   49.41
   1   1 -14  727.40   35.98
   1  -1  14  823.26   51.61
  -1  -1 -14  780.64   37.61
   1  -1  13  292.71   30.10
  -1  -1 -13  218.47   20.21
   1  -1  13  230.90   37.11
   1   1 -13  241.15   21.85
   1  -1  12   38.05   17.37
   1  -1  11   87.10   21.93
   1   1 -11   83.78   12.49
  -1   1  11   90.68   17.08
   1   1 -10 1037.41   41.22
   1   1 -10 1124.13   37.89
   1  -1  10 1070.99   65.18
  -1   1  10 1105.16   53.50
   1   1  -9  673.83   27.59
  -1   1   9  687.56   39.34
   1   1  -9  643.85   30.77
   1  -1   9  649.94   48.04
   1   1  -8 1020.62   31.46
   1  -1   8 1027.10   55.51
   1   1  -8  920.69   34.93
  -1   1   8 1055.43   45.19
   1   1  -8 1043.45   31.21
   1   1  -7  266.38   15.12
   1   1  -7  262.88   17.38
   1   1  -7  265.16   14.65
   1  -1   7  266.95   27.80
   1   1  -6  364.09   19.30
   1   1  -6  375.50   16.67
   1  -1   6  372.20   30.07
   1   1  -6  397.23   16.80
   1   1  -5  448.28   19.82
   1  -1   5  458.48   29.58
   1   1  -5  425.21   16.43
   1  -1   4  344.33   17.07
   1  -1   4  342.78   23.81
   1   1  -4  347.50   16.06
   1   1  -4  334.48   13.51
   1   1  -3 1887.91   30.75
   1  -1   3 1994.54   47.99
   1   1  -3 1981.80   34.94
   1  -1   3 2037.69   37.41
   1   1  -2 1425.97   27.63
   1  -1   2 1449.69   29.33
   1   1  -2 1449.58   47.17
   1  -1   2 1472.68   36.40
   1   1  -1 1902.47   29.19
   1   1  -1 1835.74   28.87
   1  -1   1 1937.52   36.63
   1  -1   1 1943.43   34.54
   1   1  -1 1794.45   49.51
   1  -1   0   83.23    7.56
   1   1   0   79.63   11.98
   1   1   0   85.99    6.01
   1  -1   0   86.32    8.06
   1   1   0   80.78    6.37
   1   1   1 1894.84   30.20
   1  -1  -1 1851.79   32.76
   1   1   1 1924.36   24.62
   1  -1  -1 1970.90   34.89
   1  -1  -1 1957.01   32.69
   1   1   2 1384.54   41.12
   1  -1  -2 1505.93   30.51
   1  -1  -2 1459.39   30.06
   1   1   2 1447.98   29.50
   1   1   2 1461.03   18.10
   1  -1  -3 1961.94   36.22
   1   1   3 1976.71   52.23
   1  -1  -3 2004.29   37.48
   1  -1  -4  347.12   16.57
   1   1   4  362.97   25.50
   1  -1  -4  365.33   16.33
   1  -1  -4  353.28   17.21
  -1  -1   4  379.76   16.05
   1   1   5  459.78   30.75
   1  -1  -5  449.71   20.34
  -1  -1   5  479.57   18.85
   1  -1  -5  447.09   19.41
  -1  -1   6  384.30   17.37
   1  -1  -6  367.06   19.51
   1   1   6  395.92   31.33
   1  -1  -6  371.52   18.62
   1  -1  -7  254.77   16.79
   1  -1  -7  252.12   17.43
   1   1   7  292.12   28.88
   1   1   8 1042.68   55.91
   1  -1  -8  983.12   35.91
   1  -1  -8  893.28   33.83
   1  -1  -9  678.66   31.14
   1   1   9  692.08   48.47
   1  -1  -9  630.18   29.96
   1  -1 -10 1154.04   42.31
   1   1  10 1105.58   65.05
   1  -1 -10 1084.38   41.14
   1   1  11  103.16   22.84
  -1  -1  11   85.36   19.61
   1  -1 -11   76.57   11.60
   1  -1 -11   77.18   11.84
   1   1  12   55.73   19.25
   1  -1 -12   53.41   10.38
  -1  -1  12   55.84   16.22
   1   1  13  233.45   19.52
  -1  -1  13  170.99   26.91
   1  -1 -13  202.76   20.42
   1   1  13  214.80   35.12
  -1   1 -13  248.39   28.20
  -1   1 -13  208.97   18.65
   1   1  13  250.61   27.55
  -1  -1  13  253.79   21.04
   1  -1 -14  742.86   37.05
  -1  -1  14  733.61   35.43
  -1   1 -14  846.27   51.77
  -1   1 -14  791.27   35.62
   1   1  14  912.90   54.14
   1   1  15  529.56   42.09
  -1   1 -15  553.16   29.77
  -1   1 -15  544.05   43.25
  -1  -1  15  590.05   41.42
  -1  -1  15  475.24   29.18
   1  -1 -15  534.12   31.26
  -1   1 -15  501.66   29.80
  -1  -1  16  117.87   15.11
   1  -1 -16  119.21   16.44
   1   1  16  126.52   22.11
  -1  -1  16  158.69   20.28
  -1   1 -16  157.98   15.79
  -1   1 -16  138.55   15.59
  -1   1 -16  140.83   25.43
  -1   1 -17   95.35   12.45
  -1  -1  17   79.11   15.08
  -1   1 -17   88.79   20.39
  -1   1 -17   96.57   12.06
  -1  -1  17   64.44   11.23
   1  -1 -17   71.52   13.20
   1   1  17   58.40   15.41
  -1  -1  18   29.15    5.57
  -1  -1  18    7.68    5.30
  -1   1 -18   13.34    5.34
   1  -1 -18   19.17    7.81
   1   1  18    7.98    9.16
   1   1  19   64.57    7.13
   1  -1 -19   51.37    8.50
  -1   1 -19   58.03    7.09
  -1  -1  19   48.77    5.17
  -1   1 -20   28.62    5.92
   1  -1 -20   20.72    5.11
   1  -2  20   12.28    3.63
   1   2 -20    9.96    4.11
  -1   2  20    7.66    4.99
  -1  -2 -20    2.82    2.17
  -1  -2 -19   73.23    8.70
   1  -2  19   88.57    9.45
   1  -2  18   38.77    8.07
   1  -2  18   10.74    8.09
   1   2 -18   31.41    9.60
  -1  -2 -18   28.64   11.01
  -1   2  18    5.75    9.04
  -1  -2 -18   27.41    7.86
  -1   2  18   14.11    6.02
  -1  -2 -17   43.20   15.03
  -1  -2 -17   27.76    9.01
   1  -2  17   16.49   10.65
   1   2 -17   25.72   10.47
   1   2 -17   24.41    8.34
  -1   2  17   17.61   11.08
  -1   2  17   22.79    8.51
   1   2 -16   23.91    8.77
   1  -2  16   22.52   11.18
  -1   2  16   22.72   13.31
  -1   2  16   29.45    9.80
   1   2 -16   30.01    9.47
  -1  -2 -16   35.91   10.50
  -1  -2 -16   45.66   16.23
   1  -2  15  164.65   23.11
  -1   2  15  244.20   21.45
   1   2 -15  213.14   19.57
   1   2 -15  204.93   20.21
  -1  -2 -15  214.04   21.13
  -1   2  15  229.68   27.90
  -1  -2 -15  230.29   27.09
   1   2 -14  271.02   13.45
   1   2 -14  251.58   22.71
   1  -2  14  291.03   30.28
   1   2 -14  209.36   20.89
  -1  -2 -14  264.35   23.05
  -1  -2 -14  304.26   30.56
  -1  -2 -13  342.12   25.47
   1   2 -13  345.75   26.04
   1  -2  13  318.84   43.57
   1   2 -13  349.74   24.80
   1   2 -13  313.10   14.33
   1  -2  12  253.11   37.22
   1   2 -12  192.89   19.98
   1   2 -12  254.22   21.00
   1   2 -11   24.24    7.47
   1  -2  11   36.48   17.12
   1  -2  10   96.40   22.64
   1   2 -10   79.12   12.17
   1   2  -9  231.30   18.69
  -1   2   9  225.00   21.75
   1  -2   9  249.10   30.95
  -1   2   8  211.60   19.32
   1  -2   8  209.47   27.45
   1   2  -8  193.16   16.18
   1   2  -7  550.24   18.59
  -1   2   7  578.59   28.70
   1  -2   7  571.29   39.15
   1   2  -7  514.79   24.27
   1  -2   6  116.77   16.21
   1   2  -6  111.64   10.93
   1   2  -6  102.62    7.69
  -1   2   6  105.09   11.56
   1  -2   6   87.31   17.10
   1   2  -5 1576.87   27.27
   1  -2   5 1548.79   36.66
   1  -2   5 1607.90   53.86
   1   2  -5 1619.99   36.79
  -1   2   5 1546.33   35.89
   1  -2   5 1634.11   50.66
   1   2  -4 1638.44   26.16
  -1   2   4 1735.12   31.11
   1  -2   4 1790.60   50.00
   1  -2   4 1725.29   36.36
   1   2  -4 1740.54   35.13
   1  -2   4 1677.87   50.16
   1  -2   3 9404.84  105.94
   1   2  -3 8692.26   56.91
   1  -2   3 9449.95   79.69
   1  -2   3 9769.93  106.90
   1   2  -3 9999.00   77.14
  -1   2   3 8862.19   50.78
   1  -2   2 7727.79   82.49
   1   2  -2 7610.84  119.57
   1  -2   2 7785.38   86.97
   1   2  -2 7735.98   62.36
   1  -2   2 7623.32   71.15
   1  -2   1   24.67    6.89
   1  -2   1   19.41    5.16
   1   2  -1   19.15    3.16
   1   2  -1   24.57    4.16
   1  -2   1   25.87    5.66
   1   2  -1   19.50   13.04
   1  -2   0  145.92   10.65
   1   2   0  133.56    7.33
   1   2   0  112.98   16.79
   1  -2   0  148.54   11.15
   1  -2   0  150.84    7.84
   1   2   0  144.20    8.29
   1  -2  -1   24.43    4.72
   1   2   1   24.30   12.24
   1  -2  -1   26.11    6.05
   1   2   1   23.83    3.21
   1   2   1   27.84    4.99
   1  -2  -2 7539.65   73.95
   1   2   2 7441.82   42.82
   1   2   2 7335.36  106.27
   1  -2  -3 9611.29   86.68
   1   2   3 9198.41  122.30
   1   2   4 1854.92   57.43
  -1  -2   4 1796.47   41.20
   1  -2  -4 1833.58   39.32
   1  -2  -5 1479.20   37.48
   1   2   5 1613.77   57.72
   1  -2  -5 1604.47   39.01
  -1  -2   5 1578.10   41.00
  -1  -2   6  112.67   12.25
   1   2   6  102.03   18.52
   1  -2  -6  108.97   11.21
   1  -2  -6   95.62   10.88
   1  -2  -7  588.84   26.52
  -1  -2   7  556.46   25.96
   1   2   7  520.91   38.53
   1  -2  -7  522.82   25.14
   1   2   8  205.37   26.72
   1  -2  -8  192.51   16.39
   1  -2  -8  234.24   18.11
   1   2   9  233.94   30.32
   1  -2  -9  233.80   19.11
   1  -2 -10   83.09   12.41
   1   2  10   74.33   20.23
   1   2  11   30.64   14.68
   1  -2 -11   22.34    7.22
   1  -2 -12  206.79   21.10
   1   2  12  278.57   39.17
  -1  -2  12  240.95   33.81
   1  -2 -12  235.58   22.17
   1   2  12  333.65   32.99
  -1   2 -12  301.79   29.22
  -1  -2  13  267.93   35.19
   1   2  13  340.66   44.04
   1  -2 -13  347.16   19.12
   1  -2 -13  331.33   25.14
   1  -2 -13  263.54   24.31
   1   2  13  455.68   38.08
  -1   2 -13  384.68   34.68
   1   2  13  349.59   23.16
  -1  -2  13  408.88   26.27
  -1   2 -13  328.68   22.37
  -1   2 -14  338.46   35.10
   1  -2 -14  263.35   22.73
  -1  -2  14  281.59   22.39
  -1   2 -14  261.57   20.65
   1   2  14  355.06   34.49
  -1  -2  15  178.84   18.33
  -1   2 -15  220.93   30.65
  -1   2 -15  204.80   20.36
   1   2  15  219.79   27.73
  -1   2 -15  229.24   18.68
   1  -2 -15  199.52   20.07
  -1  -2  16   23.72    8.33
  -1   2 -16   39.44   18.95
  -1   2 -16   35.04    9.98
  -1   2 -16   37.00    8.51
   1   2  16   32.94   14.43
   1  -2 -16   37.73   10.68
  -1   2 -17   29.11    7.31
   1   2  17   24.80   12.53
  -1  -2  17   11.88    6.33
  -1   2 -17   37.34    9.37
   1  -2 -17   33.14    9.91
  -1  -2  18   33.85    6.09
  -1   2 -18   32.94    7.54
  -1   2 -18   25.11    6.30
   1   2  18   14.96    9.97
   1  -2 -18   27.46    8.48
   1   2  19   84.39    7.38
  -1   2 -19   56.85    6.57
  -1  -2  19   66.37    6.13
  -1   2 -19   65.85   11.57
   1  -2 -19   80.48    9.70
  -1   2 -20    9.26    4.68
   1  -2 -20   12.15    4.10
  -1  -3 -20   14.25    3.21
   1   3 -20   17.55    4.57
   1   3 -19   29.29    7.72
  -1  -3 -19   40.93    7.14
   1  -3  19   50.89    7.48
  -1   3  18    0.05    4.48
  -1  -3 -18   11.55    8.14
   1   3 -18    1.14    6.61
  -1  -3 -18    2.92    5.90
   1   3 -18    2.27    4.51
   1  -3  18    6.43    6.18
  -1   3  18   -1.55    9.04
   1   3 -17  135.61   15.45
  -1   3  17  115.68   14.14
  -1  -3 -17  141.32   16.61
   1  -3  17  168.63   15.04
  -1   3  17   83.55   17.06
   1   3 -17  141.87   16.26
  -1  -3 -17  170.46   20.73
   1  -3  17   90.08   16.61
   1   3 -16   35.81   10.41
   1   3 -16   55.93   12.19
   1  -3  16   43.00    6.32
  -1   3  16   34.25   14.12
  -1   3  16   44.93   10.89
   1  -3  16   25.79   11.61
  -1  -3 -16   63.68   16.16
  -1  -3 -16   39.92   10.66
  -1  -3 -15   41.34   11.43
   1  -3  15   30.86   14.08
  -1   3  15   48.03   11.63
   1   3 -15   44.27   11.75
  -1   3  15   53.94   17.41
   1  -3  15   42.52    6.46
  -1  -3 -15   56.68   15.78
   1   3 -15   29.44   10.63
   1   3 -15   45.65    5.98
   1  -3  14  210.22   13.64
   1  -3  14  223.68   26.94
   1   3 -14  197.08   21.53
   1   3 -14  222.18   12.55
   1   3 -14  213.49   19.31
  -1  -3 -14  214.77   21.30
   1  -3  13  707.04   63.09
   1   3 -13  643.34   21.29
  -1  -3 -13  651.71   36.59
   1   3 -13  649.86   32.69
   1   3 -13  619.95   35.76
   1  -3  13  698.21   46.28
   1  -3  13  591.98   22.67
   1   3 -12  272.12   13.46
  -1  -3 -12  260.30   23.11
   1   3 -12  264.06   24.31
   1  -3  12  244.40   14.37
   1   3 -12  265.79   22.87
   1  -3  12  284.62   39.66
   1   3 -12  282.74   22.03
   1   3 -11  139.15   16.73
   1  -3  11  177.37   31.60
   1   3 -10   29.44    7.79
   1  -3  10   41.85   18.04
   1  -3   9  187.98   27.96
   1   3  -9  167.05   16.27
   1  -3   8  595.11   37.89
   1  -3   8  595.13   43.59
   1   3  -8  573.45   27.69
  -1   3   7  314.63   20.40
   1   3  -7  282.77   18.39
   1  -3   7  273.57   29.55
   1  -3   7  317.90   27.36
   1  -3   6  872.44   41.78
   1   3  -6  832.23   28.88
  -1   3   6  818.94   28.46
   1  -3   6  842.73   44.81
   1  -3   5   25.06    5.58
  -1   3   5   23.41    4.73
   1   3  -5   38.17    7.16
   1  -3   5   13.35   10.23
   1  -3   4   18.19    4.75
   1   3  -4   14.68    1.46
  -1   3   4   21.05    3.15
   1   3  -4   23.14    6.04
   1  -3   4   23.27   10.74
   1  -3   3 5109.55   84.04
   1  -3   3 5194.72   61.92
   1   3  -2 6017.01  119.97
   1  -3   2 6060.58   85.37
   1  -3   2 5918.87   67.41
   1  -3   1 5800.24   62.20
   1  -3   1 5716.77   76.69
   1  -3   1 5688.98   68.08
   1  -3   0 1033.17   19.45
   1  -3   0 1096.24   30.00
   1  -3   0 1025.96   30.86
   1   3   0  962.54   46.25
   1   3   1 5372.09  103.46
   1  -3  -1 5668.33   64.44
   1   3   2 5752.67  107.31
   1  -3  -2 5915.15   56.74
   1  -3  -3 5214.97   68.99
   1  -3  -3 5085.55   40.15
   1   3   4   24.47   13.54
   1  -3  -4   19.38    6.15
  -1  -3   4   27.77   10.67
  -1  -3   5   17.76    7.96
   1   3   5   11.90   12.30
   1  -3  -5   24.82    7.05
   1  -3  -6  827.00   31.47
  -1  -3   6  870.97   36.82
   1   3   6  865.74   47.87
  -1  -3   7  300.69   22.79
   1   3   7  286.48   30.15
   1  -3  -7  263.68   19.12
  -1  -3   8  588.55   31.59
   1   3   8  566.36   44.00
   1  -3  -8  556.37   28.77
   1   3   9  219.23   31.63
   1  -3  -9  172.72   17.35
   1  -3 -10   20.86    7.06
   1   3  10   38.63   16.75
   1   3  11  147.82   28.21
   1  -3 -11  126.51   16.25
   1   3  12  249.52   37.04
  -1  -3  12  321.29   23.24
  -1   3 -12  327.45   31.74
   1   3  12  375.14   32.66
   1  -3 -12  231.04   23.32
   1  -3 -12  249.03   22.08
   1   3  13  868.34   52.90
  -1   3 -13  669.47   30.63
   1  -3 -13  669.43   35.05
  -1   3 -13  799.38   50.64
   1   3  13  631.07   60.91
  -1   3 -13  646.78   34.59
   1  -3 -13  486.76   34.40
  -1  -3  13  599.55   54.34
  -1  -3  13  759.30   34.85
   1  -3 -13  734.79   27.80
   1  -3 -13  556.33   36.57
   1   3  13  524.72   27.95
   1  -3 -14  228.27   21.56
  -1   3 -14  275.47   32.74
  -1  -3  14  159.34   18.05
   1   3  14  227.23   29.11
  -1   3 -14  215.78   21.65
  -1   3 -14  220.87   17.77
   1  -3 -14  241.43   15.93
   1  -3 -15   45.57   11.08
  -1  -3  15   12.31    7.90
  -1   3 -15   28.54   17.17
   1   3  15   34.54   12.60
  -1   3 -15   43.32   11.80
  -1   3 -15   39.59    8.16
   1   3  16   45.98   15.02
  -1   3 -16   45.39   11.80
  -1  -3  16   15.26    7.44
  -1   3 -16   38.02   18.94
   1  -3 -16   39.26   10.55
  -1   3 -16   41.01    7.98
  -1  -3  17   82.41   11.84
  -1   3 -17  138.05   15.23
   1  -3 -17  144.55   15.51
  -1  -3  17  125.63   11.44
  -1   3 -17  123.88   12.77
   1   3  17  121.99   20.10
   1   3  18    3.18    8.31
  -1  -3  18    6.64    4.51
   1   3  18    6.82    3.26
   1  -3 -18    8.54    6.69
  -1   3 -19   39.52    9.62
  -1  -3  19   37.21    4.87
   1   3  19   17.25    8.26
   1  -3 -19   30.41    6.61
   1  -3 -20   21.73    4.14
   1   3  20    5.73    5.63
  -1   3 -20   17.50    5.03
   1   4 -20   79.12    7.13
  -1   4  20   10.73    4.81
   1  -4  19   72.79    8.16
   1   4 -19   51.55    7.89
  -1  -4 -19   69.19    8.27
  -1  -4 -18   31.55    8.07
  -1   4  18   31.61    6.73
   1   4 -18   22.11    6.87
  -1  -4 -18    9.54    5.72
   1  -4  18   39.34    7.97
   1  -4  18    2.10    1.60
   1   4 -18   27.16    7.72
  -1   4  18    9.43    9.09
  -1  -4 -17  145.30   17.76
   1   4 -17  157.00   16.15
  -1   4  17  165.49   15.77
   1  -4  17  165.29   10.78
  -1  -4 -17  161.09   16.84
   1  -4  17  188.57   15.52
   1   4 -17  161.97   16.84
  -1   4  16  113.94   20.24
   1   4 -16  122.97    8.84
  -1   4  16   94.56   14.89
   1   4 -16  109.73   15.64
   1   4 -16  132.18   15.46
  -1  -4 -16  131.95   19.02
   1  -4  16  119.70   10.13
  -1  -4 -16  108.07   16.32
  -1   4  15  106.76   15.71
   1  -4  15   96.48   18.85
   1   4 -15  107.62    8.79
   1   4 -15  100.03   13.81
   1  -4  15   92.21    9.33
   1   4 -15  115.99   17.64
  -1  -4 -15   79.93   16.19
  -1  -4 -15  112.18   19.00
   1   4 -14   59.29    6.91
   1  -4  14   48.09   14.29
  -1  -4 -14   39.29   12.61
   1   4 -14   64.39   14.27
   1   4 -14   55.55   10.85
   1  -4  14   56.35    7.82
   1   4 -13  275.51   25.65
   1   4 -13  302.02   22.89
  -1  -4 -13  296.69   25.60
   1   4 -13  312.55   15.43
   1  -4  13  306.12   16.83
   1  -4  13  333.16   32.05
   1  -4  12  113.63   28.38
   1   4 -12  100.42   15.32
   1   4 -12   94.46    8.36
   1  -4  12   99.55    9.72
   1   4 -12  115.64   15.25
   1   4 -12  120.48   17.18
   1  -4  12  158.63   21.97
   1  -4  11   26.81   18.16
   1   4 -11   10.88    5.24
   1   4 -10   31.59    8.09
   1  -4  10   46.50   19.25
   1   4  -9  458.37   27.14
   1  -4   9  451.25   37.25
   1  -4   9  480.40   43.38
   1  -4   8  175.52   27.68
   1  -4   8  195.17   24.07
   1   4  -8  181.58   16.25
   1   4  -7  383.54   21.66
   1  -4   7  394.27   31.94
   1  -4   6  216.58   23.16
   1   4  -6  220.76   15.66
   1  -4   5  513.01   33.53
   1  -4   5  536.91   21.63
   1  -4   4 1367.76   32.88
   1  -4   4 1361.94   50.49
   1  -4   3 1211.91   31.64
   1  -4   3 1131.13   44.68
   1  -4   2  316.04   23.13
   1   4  -2  345.83   35.11
   1  -4   2  319.04   17.07
   1   4  -1 1621.31   68.94
   1  -4   1 1573.24   46.64
   1  -4   1 1586.54   38.72
   1  -4   0  904.32   29.65
   1   4   0  820.61   48.35
   1  -4   0  804.48   32.08
   1   4   1 1490.35   62.45
   1  -4  -1 1578.85   40.95
   1  -4  -2  321.29   17.10
   1  -4  -2  345.39   19.21
   1   4   2  297.95   29.81
   1  -4  -3 1153.78   27.51
   1   4   3 1096.79   53.51
  -1  -4   3 1203.74   44.22
   1  -4  -3 1236.52   36.11
   1   4   4 1198.89   56.46
  -1  -4   4 1346.39   47.45
   1  -4  -4 1333.25   38.18
   1  -4  -4 1183.61   21.69
   1   4   5  507.85   38.98
  -1  -4   5  551.46   31.94
   1  -4  -5  524.73   25.76
  -1  -4   6  216.31   21.13
   1  -4  -6  204.10   16.96
   1   4   6  189.84   25.65
  -1  -4   7  429.25   30.31
   1   4   7  362.53   35.77
   1  -4  -7  371.76   23.69
   1   4   8  173.65   26.29
  -1  -4   8  175.34   19.88
   1  -4  -8  175.67   17.46
   1   4   9  418.17   41.16
   1  -4  -9  431.73   28.12
   1   4  10   29.88   14.57
   1  -4 -10   25.17    8.16
   1   4  11    2.82   11.40
   1  -4 -11   13.44    5.73
  -1  -4  12  126.29   15.65
   1   4  12  124.19   29.86
   1   4  12   98.05   12.15
   1  -4 -12   87.47   15.16
   1   4  12  151.58   22.14
   1  -4 -12   95.51   11.52
   1  -4 -12  114.42   13.63
   1  -4 -12   96.70   15.62
   1  -4 -12  113.82   15.15
  -1   4 -12  138.86   22.63
  -1   4 -12  114.19   15.67
   1  -4 -13  262.52   26.12
   1  -4 -13  257.32   25.81
   1   4  13  401.81   36.20
   1  -4 -13  296.48   24.09
  -1   4 -13  323.66   26.26
  -1  -4  13  278.47   22.40
   1  -4 -13  343.66   19.72
   1   4  13  358.32   47.50
  -1   4 -13  399.16   37.33
   1  -4 -14   45.82   11.10
  -1  -4  14   43.31    9.72
  -1   4 -14   47.14   12.41
  -1   4 -14   70.31   20.38
   1   4  14   88.56   19.36
   1  -4 -14   63.20    8.93
  -1   4 -15   96.59   16.19
   1  -4 -15  105.58   10.30
  -1  -4  15   54.45   11.01
   1   4  15  110.12   20.14
  -1   4 -15  105.81   23.52
   1  -4 -15  106.30   15.09
   1  -4 -16  110.18   14.64
  -1   4 -16  122.04   16.54
   1   4  16  117.66   21.01
  -1  -4  17  145.31   12.16
  -1   4 -17  172.10   16.75
   1   4  17  141.81   21.02
   1  -4 -17  148.78   15.53
  -1   4 -18   35.18   12.67
  -1  -4  18   29.38    5.92
   1  -4 -18   35.16    8.08
   1   4  18   18.01   10.19
  -1  -4  19   56.98    5.64
  -1   4 -19   58.20   10.22
   1  -4 -19   59.17    7.70
   1  -4 -20   68.41    5.75
  -1   4 -20  103.30    8.79
  -1  -5 -19   50.42    6.89
   1  -5  19   59.20    7.11
   1  -5  18   42.78    5.11
   1   5 -18   59.82    9.62
  -1  -5 -18   43.17    8.81
  -1   5  18   39.61    6.48
   1  -5  18   53.54    8.42
  -1   5  17   33.12   12.35
  -1   5  17   47.65    8.53
   1  -5  17   58.24    9.78
   1   5 -17   54.20   10.85
   1  -5  17   50.16    6.40
  -1  -5 -17   56.28   11.84
   1   5 -17   36.63   10.92
   1  -5  16  142.91   14.32
  -1   5  16  129.49   14.73
   1   5 -16  114.28   14.47
  -1  -5 -16  100.36   15.54
   1   5 -16   98.34   15.22
   1  -5  16  130.02   10.54
   1   5 -16  118.84    8.88
  -1  -5 -16  122.68   16.34
  -1   5  16  121.93   20.91
   1  -5  15   19.00    7.75
  -1  -5 -15   -0.42    8.43
   1  -5  15    7.07    4.09
   1   5 -15   10.18    3.36
  -1   5  15   19.08    8.58
   1   5 -15   10.21    8.03
  -1  -5 -15   17.03   10.55
  -1  -5 -14    3.95    8.00
   1   5 -14   11.46    9.67
   1  -5  14    1.52    4.18
   1   5 -14    9.59    7.97
   1   5 -14    8.20    3.66
   1   5 -13   18.06   11.00
   1  -5  13   12.79    4.64
   1   5 -13   12.09    7.54
   1  -5  13   11.53   11.05
  -1  -5 -13   11.63    9.07
   1   5 -13   17.23    4.35
   1   5 -12   42.58    9.56
   1   5 -12   56.46    6.91
   1  -5  12   56.04   21.48
   1  -5  12   45.17    7.20
   1   5 -12   46.49   13.42
   1   5 -12   35.23    9.64
   1  -5  12   58.72   16.90
   1   5 -11    8.05    5.36
   1  -5  11   -6.41   15.85
   1   5 -11   18.64    9.59
   1   5 -11    4.96    5.65
   1   5 -11    9.53    3.12
   1  -5  11   13.77    4.51
   1  -5  10   27.11   16.64
   1  -5  10   13.59   10.72
   1   5 -10   25.67    7.56
   1   5  -9  141.27   15.67
   1  -5   9  158.53   23.88
   1  -5   9  177.14   29.38
   1  -5   8   25.23   14.41
   1  -5   8    9.10    9.24
   1   5  -8   11.52    5.20
   1   5  -7  950.06   35.23
   1  -5   7  920.71   49.76
   1  -5   6 1738.66   66.01
   1  -5   5 1456.89   59.01
   1  -5   5 1421.42   35.49
   1  -5   4 1049.56   48.77
   1  -5   4 1149.53   31.20
   1  -5   3   19.88   10.79
   1  -5   3   30.06    5.99
   1   5  -2   68.17   23.70
   1  -5   2   60.58    8.48
   1  -5   2   46.79   12.29
   1  -5   1  762.45   36.38
   1  -5   1  745.12   28.17
   1   5  -1  809.53   53.36
   1  -5   0  933.98   37.33
   1  -5   0  944.97   31.88
   1   5   0  898.06   55.10
   1  -5  -1  740.01   31.75
   1   5   1  715.41   48.68
   1  -5  -1  836.70   30.45
   1  -5  -2   57.33    8.99
   1  -5  -2   56.28    9.31
   1   5   2   54.65   19.60
   1  -5  -3   24.03    5.74
   1   5   3   21.41   15.18
   1  -5  -3   27.78    7.77
  -1  -5   3   42.36   15.42
   1   5   4 1019.60   57.45
   1  -5  -4 1129.09   38.71
   1  -5  -4 1115.97   36.87
  -1  -5   4 1104.45   47.30
   1  -5  -5 1327.29   42.29
  -1  -5   5 1402.44   55.18
   1  -5  -6 1766.42   50.86
   1   5   6 1687.33   76.59
  -1  -5   6 1707.45   63.56
  -1  -5   7  901.02   47.93
   1  -5  -7  875.51   37.61
   1   5   7  833.68   56.58
   1   5   8    9.15   11.74
   1  -5  -8    3.71    4.83
  -1  -5   8    6.57    7.29
   1   5   9  100.03   23.65
  -1  -5   9  132.18   18.90
   1  -5  -9  124.32   15.76
   1  -5 -10   26.30    8.39
   1   5  10   24.44   13.66
   1   5  11    6.36   13.06
   1   5  11    9.03    5.77
   1  -5 -11   14.73    6.67
  -1   5 -11    8.46    8.50
   1  -5 -11   12.49    7.64
   1  -5 -11   18.11    7.08
   1   5  11   13.58   14.47
  -1   5 -11   14.31   12.03
  -1   5 -12   45.08   11.87
   1  -5 -12   41.00   10.34
   1   5  12   37.33    8.02
   1   5  12   80.41   17.98
   1   5  12   50.55   18.90
   1  -5 -12   50.40    8.50
   1  -5 -12   49.69    9.85
  -1   5 -12   45.64   16.95
   1  -5 -12   34.77    9.71
  -1  -5  12   51.59    9.89
   1  -5 -12   53.01   11.32
  -1  -5  13    5.62    5.38
   1  -5 -13   26.09    9.99
   1   5  13   19.81   12.23
   1  -5 -13    9.54    4.80
  -1   5 -13   27.22   15.68
  -1   5 -13   13.59    9.99
   1  -5 -14    8.80    6.70
   1   5  14    1.13   13.67
  -1  -5  14    4.68    5.41
  -1   5 -14    7.50    9.76
   1  -5 -14   12.80    5.19
  -1   5 -15   15.37   10.62
   1  -5 -15   11.22    8.51
  -1  -5  15   -0.14    6.97
   1  -5 -15   20.28    5.23
   1   5  15    4.24   11.83
  -1   5 -16  121.76   16.56
  -1  -5  16  123.74   12.39
   1   5  16  127.08   20.70
   1  -5 -16  123.93   15.19
  -1  -5  17   58.53    8.35
   1   5  17   51.57   13.70
  -1   5 -17   59.07   16.34
   1  -5 -17   42.89    9.65
   1  -5 -18   34.70    7.45
  -1  -5  18   41.70    6.19
  -1   5 -18   49.13   12.56
   1   5  18   30.28   10.62
  -1  -5  19   42.90    4.83
  -1   5 -19   47.07    8.71
  -1  -5  19   36.84    4.84
   1  -5 -19   45.99    6.20
   1  -6  19  288.73   13.02
  -1  -6 -19  251.36   12.78
   1  -6  18   77.92    8.69
   1  -6  18   71.36    6.16
   1   6 -18   67.54   11.54
  -1  -6 -18   82.64   10.32
  -1   6  17   74.79    9.07
   1  -6  17   92.88   10.77
  -1   6  17   48.25   13.12
   1   6 -17   61.75   11.31
   1  -6  17   85.77    7.91
  -1  -6 -17   90.17   12.72
   1   6 -17   59.84   10.96
  -1  -6 -16   55.80   12.81
  -1   6  16   54.37    9.07
   1  -6  16   55.58   10.02
   1  -6  16   45.13    7.22
  -1   6  16   53.28   15.78
   1   6 -16   42.65    5.48
   1   6 -16   42.39   11.95
   1   6 -16   39.90    9.86
   1  -6  15   18.60    7.70
  -1  -6 -15    8.01    9.20
  -1  -6 -15   11.08   10.37
   1   6 -15   11.53   10.22
  -1   6  15   24.24    8.05
   1  -6  15   13.12    5.13
   1   6 -15   10.90    3.18
   1   6 -15    4.39    7.41
   1  -6  14    9.00    6.16
   1   6 -14    1.12    6.77
   1   6 -14   -2.49    9.89
   1  -6  14    3.45    4.72
   1   6 -14    5.72    3.48
  -1  -6 -14    5.20    8.54
   1   6 -13   59.65   11.21
  -1  -6 -13   71.96   10.20
  -1  -6 -13   61.65   13.50
   1  -6  13   58.83    8.20
   1  -6  13   77.53   10.92
   1   6 -13   43.17   12.38
   1   6 -13   64.09    7.62
   1  -6  12  158.05   12.59
   1   6 -12  175.40   11.83
   1   6 -12  138.87   18.70
  -1  -6 -12  175.68   15.58
   1   6 -12  169.78   20.90
   1   6 -12  155.22   17.14
   1   6 -11   98.91   13.34
   1  -6  11   97.18   24.84
   1   6 -11   87.87   14.57
   1   6 -11  106.53   17.02
   1   6 -11  121.56    9.63
  -1  -6 -11  103.52   12.12
   1  -6  11   96.81    9.62
   1  -6  10  228.12   34.29
   1   6 -10  175.37   19.18
   1  -6  10  214.12   29.14
   1  -6   9   66.14   20.96
   1   6  -9   52.61   10.20
   1  -6   9   52.18   17.11
   1   6  -8   13.92    5.91
   1  -6   8   11.02   10.37
   1   6  -7   45.38    8.95
   1  -6   7   37.37   13.70
   1  -6   6  202.49   25.42
   1  -6   5  239.47   26.97
   1  -6   5  236.06   14.69
   1  -6   4  163.50   22.26
   1  -6   4  187.33   13.26
   1  -6   3  454.28   33.78
   1  -6   3  504.08   22.92
   1  -6   2 2077.90   67.11
   1  -6   2 2029.39   48.59
   1  -6   1  510.31   32.63
   1  -6   1  511.29   24.96
   1   6  -1  533.51   47.69
   1  -6   0   58.83    9.44
   1   6   0   37.52   19.05
   1  -6   0   61.37   12.76
   1   6   1  497.40   45.40
   1  -6  -1  548.15   30.62
   1  -6  -1  603.53   27.34
  -1  -6   2 2163.30   68.15
   1  -6  -2 2050.43   54.91
   1  -6  -2 2152.87   52.46
   1   6   3  407.41   40.54
  -1  -6   3  504.09   35.55
   1  -6  -3  476.57   25.78
   1  -6  -3  436.45   24.53
   1   6   4  161.17   26.99
  -1  -6   4  194.97   24.16
   1  -6  -4  182.32   16.81
   1  -6  -5  231.77   19.76
  -1  -6   5  241.90   26.67
   1   6   5  204.63   29.74
   1  -6  -5  220.07   18.29
   1  -6  -6  216.30   19.23
   1   6   6  193.28   29.15
  -1  -6   6  178.88   23.95
   1   6   7   38.36   16.59
  -1  -6   7   41.86   14.36
   1  -6  -7   36.94    8.96
   1   6   8   -7.75   11.61
  -1  -6   8    2.37    8.10
   1  -6  -8    1.11    5.18
   1  -6  -9   55.39   11.51
   1   6   9   53.54   20.41
  -1  -6   9   62.97   15.38
   1  -6 -10  212.05   22.32
   1   6  10  159.00   31.24
   1  -6 -11   85.78   15.43
   1   6  11   99.38   12.84
   1  -6 -11   92.96   15.66
   1   6  11  131.72   20.78
   1  -6 -11  108.51   13.56
   1   6  11   74.18   22.47
  -1   6 -11  123.89   21.82
  -1   6 -11  107.54   16.27
   1  -6 -11   96.70   13.70
  -1  -6  12  175.18   15.88
   1  -6 -12  136.49   19.38
   1  -6 -12  159.86   16.78
  -1   6 -12  158.67   19.73
   1   6  12  220.92   27.59
   1  -6 -12  173.02   15.01
   1  -6 -12  162.33   18.07
   1   6  12  146.77   15.08
   1  -6 -13   63.72   11.54
  -1  -6  13   48.91    9.84
   1   6  13   79.08   18.18
   1  -6 -13   62.57   10.90
   1   6  13   46.50    8.68
  -1   6 -13   71.88   15.36
   1  -6 -13   67.60    9.54
   1  -6 -14   -0.72    6.40
   1  -6 -14    7.63    4.26
  -1   6 -14    7.56   10.39
   1   6  14    3.20   11.92
   1  -6 -15   16.71    4.86
   1  -6 -15   11.47    7.70
  -1   6 -15   15.75   10.97
  -1  -6  15   22.96    7.79
   1   6  15    9.23   10.94
   1   6  16   57.86   14.64
   1  -6 -16   51.96   10.42
  -1   6 -16   64.42   17.46
  -1  -6  16   51.24    9.04
   1   6  17   80.15   15.06
  -1  -6  17   79.40    8.76
  -1   6 -17   77.95   15.49
   1  -6 -17   81.85   10.99
  -1  -6  18   70.74    6.78
  -1  -6  18   65.77    6.82
  -1   6 -18   57.75   11.34
   1  -6 -18   64.45    8.13
   1   6  18   45.01   10.66
  -1  -6  19  218.18    9.18
   1  -6 -19  194.35    9.95
  -1   6 -19  230.65   14.57
  -1  -7 -19   74.48    6.38
  -1   7  19   22.14    5.80
   1  -7  18  195.87   11.96
   1  -7  18  161.88    8.55
  -1  -7 -18  185.00   13.16
   1  -7  17  162.41   12.57
   1   7 -17  118.82   12.56
   1  -7  17  130.17    9.32
  -1   7  17  118.03   16.50
  -1  -7 -17  163.05   15.12
   1  -7  16   43.20    8.52
  -1   7  16   29.93    6.49
   1  -7  16   38.22    6.70
  -1  -7 -16   45.11   11.76
   1   7 -16   25.96    9.25
   1   7 -16   34.36   10.47
  -1   7  16   33.18   13.10
   1  -7  15   53.65    9.57
  -1  -7 -15   51.46   12.88
  -1   7  15   47.92    8.98
   1   7 -15   45.87    5.89
   1   7 -15   42.67   10.41
   1  -7  15   53.28    8.11
   1   7 -15   28.95   11.75
  -1   7  15   72.44   18.05
  -1   7  14  161.29   15.28
   1   7 -14   88.41   14.21
   1  -7  14  127.90   11.83
   1   7 -14  128.73   18.61
   1   7 -14  122.57    9.93
  -1  -7 -14  115.01   17.65
  -1  -7 -14  147.57   13.77
   1  -7  14  158.50   14.68
   1   7 -13  111.49   18.24
   1   7 -13  133.24   10.48
  -1  -7 -13  146.55   14.08
   1  -7  13  118.85   11.41
   1  -7  13  154.50   14.53
   1  -7  12   67.76   10.09
  -1  -7 -12   64.71    9.93
   1  -7  12   61.57    8.50
   1   7 -12   61.18    7.48
   1   7 -12   72.06   15.61
   1   7 -12   27.56    9.93
   1  -7  11  228.37   36.48
   1   7 -11  292.15   15.11
   1   7 -11  269.38   25.60
  -1  -7 -11  280.54   19.74
   1  -7  11  278.41   16.59
   1  -7  11  315.10   19.62
   1   7 -11  287.03   26.67
   1   7 -11  257.18   21.12
   1  -7  11  311.81   37.55
   1  -7  11  244.14   13.99
  -1  -7 -11  258.76   25.39
   1   7 -11  254.59   13.15
   1  -7  10   54.30    8.73
   1   7 -10   52.73    6.70
   1  -7  10   36.09   17.20
  -1  -7 -10   47.78    8.73
   1  -7  10   31.03   13.47
   1  -7  10   41.57    6.74
   1   7 -10   36.06    5.82
   1  -7  10   37.63    5.83
   1   7 -10   48.97   10.52
   1   7 -10   41.88   12.67
   1   7 -10   46.71    9.92
   1  -7   9  202.52   31.66
   1  -7   9  254.29   31.97
   1   7  -9  218.58   21.06
   1   7  -8  217.51   19.91
   1  -7   8  208.18   28.76
   1  -7   7  296.89   33.02
   1  -7   6   56.09   16.82
   1  -7   5  115.93   21.25
   1  -7   4  107.96   20.28
   1  -7   3   21.35   11.46
   1  -7   3   33.27    6.44
   1  -7   2  794.99   45.70
   1  -7   2  846.74   33.00
   1  -7   1  358.66   22.52
   1  -7   1  308.92   28.11
   1   7  -1  379.67   44.92
  -1  -7  -1  381.63   16.30
   1  -7   0    2.19    7.76
   1   7   0    6.95   15.65
   1  -7   0    1.87    3.67
   1  -7  -1  373.80   23.34
   1  -7  -1  326.97   26.37
   1   7   1  345.51   41.26
  -1  -7   2  889.16   48.83
   1  -7  -2  834.29   39.25
   1  -7  -2  852.43   35.99
   1   7   2  752.70   58.15
  -1  -7   3   56.58   18.16
   1   7   3   22.79   17.55
   1  -7  -3   31.69    8.21
   1  -7  -3   29.67    8.29
   1   7   4  104.85   24.63
  -1  -7   4  127.22   22.47
   1  -7  -4  132.68   15.43
   1   7   5  106.82   24.42
   1  -7  -5  112.26   14.87
  -1  -7   5   84.40   19.30
  -1  -7   6   27.53   12.73
   1  -7  -6   55.26   12.14
   1   7   6   40.88   17.60
   1   7   7  244.43   35.24
   1  -7  -7  280.97   23.51
  -1  -7   7  298.50   33.23
   1  -7  -7  287.50   24.74
  -1  -7   8  212.14   28.60
   1  -7  -8  198.81   21.50
   1  -7  -8  190.74   20.41
   1   7   8  178.87   31.93
   1  -7  -9  200.25   22.58
  -1  -7   9  204.28   28.14
   1  -7  -9  212.29   22.24
   1   7   9  146.94   29.91
   1  -7 -10   45.78   10.50
   1  -7 -10   46.00   11.67
   1   7  10   39.64   18.55
   1   7  10   55.57   10.40
  -1   7 -10   62.52   13.68
   1  -7 -10   48.96   10.58
   1   7  10   15.52   11.96
   1  -7 -10   52.45    9.91
   1   7  11  280.30   28.45
   1  -7 -11  260.85   26.70
   1  -7 -11  267.01   22.09
  -1   7 -11  288.25   23.62
   1   7  11  271.20   19.94
  -1   7 -11  314.46   25.68
   1  -7 -11  256.39   20.24
   1  -7 -12   61.85   11.41
   1   7  12   49.85   10.32
   1  -7 -12   63.48    9.63
  -1   7 -12   65.32   12.21
   1   7  12   63.38   16.75
  -1   7 -12   63.33   15.38
   1  -7 -12   64.77   11.43
   1   7  13  159.31   23.29
   1   7  13   98.10   13.28
  -1   7 -13  124.79   19.27
  -1  -7  13  122.06   12.20
   1  -7 -13  135.29   16.15
   1  -7 -13  152.24   13.58
   1  -7 -13  135.58   15.74
   1   7  14  144.70   21.11
   1  -7 -14  121.08   14.97
  -1  -7  14  125.27   12.51
  -1   7 -14  124.77   20.80
   1  -7 -14  152.88   12.78
   1  -7 -15   49.03    7.10
   1   7  15   55.14   14.36
  -1  -7  15   51.48    9.10
  -1   7 -15   58.17   15.67
   1  -7 -15   38.95   10.20
   1  -7 -16   38.08    8.74
  -1   7 -16   45.97   14.22
  -1  -7  16   43.94    8.01
   1   7  16   52.34   13.38
  -1  -7  17  133.92    9.29
  -1  -7  17  139.52   10.07
   1   7  17  114.42   15.55
   1  -7 -17  135.93   12.08
  -1   7 -17  128.21   16.44
  -1  -7  18  171.70    9.38
   1  -7 -18  166.25   10.55
  -1   7 -18  148.16   14.10
  -1  -7  19   82.57    5.15
  -1   7 -19   93.68    8.17
   1  -8  18  299.09   10.49
   1  -8  18  330.83   12.16
   1  -8  17   96.46    7.75
  -1   8  17   88.34   13.66
  -1  -8 -17  104.56   11.59
   1  -8  17  116.17    9.72
  -1  -8 -16   21.30    9.01
   1   8 -16   11.25    6.78
   1  -8  16   22.86    5.26
   1  -8  16   26.52    6.59
  -1   8  16   24.76   11.24
  -1  -8 -15   26.09   11.24
   1  -8  15   34.89    7.80
  -1   8  15   43.15   14.47
   1  -8  15   23.34    6.07
   1   8 -15   22.90    8.71
   1  -8  14   99.62   11.96
  -1  -8 -14   82.89   14.98
   1   8 -14   74.87    7.87
  -1  -8 -14   91.34   10.86
   1   8 -14   82.40   16.27
   1  -8  14   86.58   10.22
   1   8 -14   66.83   12.39
   1  -8  13    9.18    5.82
   1   8 -13   -1.03    3.59
  -1  -8 -13    8.66    5.54
   1  -8  13    7.82    5.35
   1   8 -13   -6.16   11.21
   1   8 -13    2.45    6.92
   1  -8  12  412.06   22.48
   1  -8  12  362.03   17.14
  -1  -8 -12  375.01   22.90
   1  -8  12  360.63   19.19
   1   8 -12  352.81   29.69
   1   8 -12  352.57   17.03
   1   8 -12  363.99   15.25
   1   8 -11  160.04   11.58
   1  -8  11  141.92   11.12
  -1  -8 -11  157.40   15.49
   1   8 -11  143.11   20.31
   1  -8  11  156.28   13.00
   1   8 -11  151.49   10.42
   1  -8  11  180.18   15.18
   1  -8  10  201.15   13.14
   1  -8  10  224.40   35.35
   1   8 -10  148.76   16.96
   1   8 -10  209.36   12.80
   1  -8  10  202.89   14.12
   1  -8  10  215.54   31.54
   1   8 -10  199.69   11.87
   1   8 -10  209.88   22.15
   1   8 -10  229.11   23.80
   1  -8  10  235.50   16.75
  -1  -8 -10  191.96   21.60
  -1  -8 -10  206.64   17.56
   1  -8   9  368.66   43.24
   1  -8   9  364.69   17.19
   1  -8   9  393.27   18.78
   1  -8   9  417.00   42.29
   1   8  -9  393.09   29.32
   1   8  -9  417.33   31.07
   1   8  -9  400.13   16.85
   1   8  -9  358.26   15.43
   1   8  -9  416.72   26.08
  -1  -8  -9  373.27   28.73
   1  -8   9  430.97   21.85
   1  -8   8  822.03   58.77
   1   8  -8  868.18   41.99
  -1  -8  -8  734.03   38.78
   1  -8   7  260.32   33.25
  -1  -8  -7  236.92   21.24
   1  -8   6  132.84   23.60
   1  -8   5   12.35   10.51
  -1  -8  -4   21.92    6.10
   1  -8   4   -0.30   13.03
   1  -8   3   59.19   15.51
  -1  -8  -3   70.65    9.23
   1  -8   2  298.50   30.46
   1  -8   2  290.74   20.38
   1  -8   1   43.35   13.60
   1  -8   1   37.83    7.96
  -1  -8   0  310.96   34.12
   1   8   0  337.44   42.83
   1  -8   0  308.15   28.96
   1  -8   0  345.61   23.45
   1  -8  -1   53.93    9.59
   1  -8  -1   40.66   11.30
   1   8   1   54.89   22.83
  -1  -8   1   86.61   21.79
   1   8   2  319.56   41.42
   1  -8  -2  323.64   24.00
  -1  -8   2  359.20   35.93
   1  -8  -2  306.79   26.25
   1  -8  -3   66.59   11.84
   1   8   3   61.96   20.97
  -1  -8   3   74.65   20.56
  -1  -8   4    0.94   13.82
   1   8   4    1.16   14.27
   1  -8  -4   18.37    6.72
   1   8   5   24.68   16.83
   1  -8  -5   13.24    6.72
  -1  -8   5    3.52   14.90
   1  -8  -6  107.71   15.61
   1   8   6  129.06   27.83
  -1  -8   6  146.75   25.79
   1  -8  -7  261.09   24.99
   1   8   7  206.97   35.07
  -1  -8   7  263.71   33.83
   1  -8  -8  768.43   43.77
   1   8   8  703.23   64.93
  -1  -8   8  802.62   58.05
   1  -8  -9  367.40   31.44
  -1   8  -9  376.05   27.08
   1   8   9  317.89   44.59
   1  -8  -9  376.17   23.28
  -1  -8   9  322.39   36.33
   1   8   9  349.58   21.20
   1   8   9  345.87   21.33
  -1  -8   9  347.24   17.29
  -1   8  -9  434.67   28.82
  -1   8  -9  395.85   27.72
   1  -8  -9  394.32   24.00
   1  -8 -10  205.84   18.95
   1  -8 -10  215.99   18.36
  -1   8 -10  229.10   23.07
   1   8  10  204.40   17.41
  -1   8 -10  200.68   20.28
  -1   8 -10  216.34   22.10
  -1  -8  10  194.98   13.92
   1  -8 -10  188.74   23.23
   1  -8 -11  168.11   16.99
  -1   8 -11  174.12   21.00
  -1   8 -11  162.14   20.71
  -1   8 -11  175.64   19.18
   1   8  11  133.50   14.73
   1  -8 -11  149.83   16.36
  -1  -8  11  155.45   12.69
   1  -8 -12  380.23   24.31
  -1   8 -12  396.18   26.53
   1   8  12  312.14   21.87
  -1  -8  12  343.43   18.61
   1  -8 -12  404.09   22.27
   1  -8 -12  364.67   24.88
  -1   8 -12  353.90   28.71
   1  -8 -13    4.08    6.16
   1   8  13   -6.51    9.45
  -1  -8  13    8.09    5.88
  -1   8 -13    8.30   10.42
   1  -8 -13    5.96    5.03
   1  -8 -13    6.53    7.88
   1   8  13   -6.09   12.34
   1  -8 -14   93.37    9.95
   1  -8 -14   76.24   11.93
  -1  -8  14   82.74   10.03
   1   8  14   88.45   12.29
  -1   8 -14   80.51   16.52
  -1  -8  15   26.04    6.77
  -1   8 -15   28.69   11.59
   1   8  15   11.17    8.78
   1  -8 -15   37.25    6.24
   1  -8 -15   25.81    7.53
  -1  -8  16   15.71    5.31
  -1   8 -16   13.52    9.31
   1  -8 -16   15.56    5.57
   1   8  16   14.53    9.13
   1  -8 -17  101.18    8.90
  -1   8 -17   80.93   12.14
  -1  -8  17   99.95    8.02
  -1  -8  17   95.93    6.73
  -1   8 -18  352.79   13.26
  -1  -8  18  368.88   12.07
  -1   8 -18  387.62   18.17
  -1  -9 -18   29.40    4.75
   1  -9  17   66.43    6.15
   1  -9  17   49.97    5.25
  -1   9  17   43.49    8.56
  -1  -9 -16   17.45    7.66
   1  -9  16   16.15    4.67
  -1   9  16   16.28    8.48
   1  -9  16   17.27    4.94
   1  -9  15  141.47   11.97
  -1   9  15  139.99   19.69
   1  -9  15  114.19   10.20
  -1  -9 -15  120.24   15.32
  -1  -9 -14  134.44   12.39
   1  -9  14  150.22   13.38
   1  -9  14  116.18   10.99
  -1  -9 -14  106.49   16.79
   1  -9  13   56.05    9.05
   1   9 -13   33.78    5.59
   1   9 -13   40.91   10.47
  -1  -9 -13   51.00    9.35
   1  -9  13   37.51    5.88
   1  -9  13   53.12    8.68
  -1  -9 -12  410.07   23.92
   1   9 -12  373.63   17.39
   1  -9  12  371.36   19.56
   1  -9  12  373.66   17.56
   1   9 -12  351.79   24.55
   1   9 -12  364.22   30.18
   1   9 -12  383.96   15.45
   1  -9  11   96.08    9.65
   1   9 -11   85.85    8.70
   1   9 -11   98.39    8.33
   1   9 -11  103.68   15.15
   1  -9  11  117.77   12.42
  -1  -9 -11  100.74   13.95
   1   9 -11   97.00   16.73
   1  -9  11   88.39   10.20
   1   9 -10  248.00   13.09
  -1  -9 -10  219.04   18.85
   1   9 -10  252.25   25.88
   1   9 -10  235.33   13.91
   1  -9  10  247.61   15.99
   1   9 -10  265.34   22.45
   1  -9  10  234.33   14.72
   1  -9   9  596.26   26.42
   1   9  -9  504.60   18.45
   1   9  -9  514.78   34.60
   1   9  -9  485.96   19.30
   1  -9   9  438.70   45.94
   1  -9   9  496.07   21.81
   1   9  -9  525.06   35.07
   1   9  -9  517.34   30.70
   1  -9   9  529.55   49.09
  -1  -9  -9  465.14   32.82
   1  -9   9  463.14   20.08
   1  -9   8  200.49   15.01
   1   9  -8  168.76   11.15
   1   9  -8  169.43   19.87
   1  -9   8  166.89   12.53
   1  -9   8  184.31   29.37
   1  -9   8  145.57   11.42
   1   9  -8  177.88   20.37
   1   9  -8  187.00   20.34
   1   9  -8  126.20   15.85
  -1  -9  -8  140.02   17.59
   1   9  -8  169.10   10.78
   1   9  -7  108.23    8.69
   1  -9   7  103.43    9.70
   1  -9   7   94.44   21.57
   1  -9   7  120.23   10.41
   1   9  -7  115.11   17.42
   1   9  -7  119.84    9.10
  -1  -9  -7  100.79   14.32
   1  -9   6   84.54   19.87
  -1  -9  -6   93.80   13.29
   1  -9   5  118.01   22.84
  -1  -9  -5  147.12   15.41
   1  -9   4   61.76   17.56
   1  -9   3  146.97   24.56
   1  -9   2    9.49    9.46
   1  -9   1   99.69   19.70
  -1  -9  -1  101.81   23.78
   1  -9   0  536.91   40.86
   1  -9   0  562.06   31.95
  -1  -9   0  565.81   45.99
  -1  -9   1  120.89   25.34
   1   9   1  103.72   26.95
   1  -9  -1   80.08   12.67
   1  -9  -1   82.45   15.99
   1   9   2   26.88   17.65
   1  -9  -2   23.42    7.71
  -1  -9   2   24.73   18.53
   1  -9  -2   19.53    8.45
   1   9   3  171.82   33.98
   1  -9  -3  179.44   19.26
  -1  -9   3  190.13   29.55
   1  -9  -4   68.93   12.66
   1   9   4   66.68   24.01
  -1  -9   4   32.41   16.67
   1  -9  -5  118.90   17.08
   1   9   5  144.88   31.70
  -1  -9   5   87.90   21.06
   1   9   6   81.85   24.16
   1  -9  -6   91.96   15.17
  -1  -9   6  117.69   24.35
   1  -9  -7  136.75   13.90
   1  -9  -7  107.92   16.77
  -1   9  -7  115.15   16.58
   1  -9  -7  120.43   13.39
  -1  -9   7  135.00   26.43
   1   9   7  108.02   11.94
   1   9   7   76.38   23.05
   1   9   8  158.57   14.99
  -1   9  -8  178.65   19.95
  -1  -9   8  155.93   27.57
   1  -9  -8  150.97   20.15
  -1  -9   8  154.60   11.49
   1   9   8  148.48   14.21
   1  -9  -8  185.07   16.32
   1  -9  -8  168.97   15.88
  -1   9  -8  167.59   18.35
   1  -9  -9  573.53   27.89
   1   9   9  439.45   24.97
  -1   9  -9  463.05   31.15
   1  -9  -9  456.45   26.74
  -1  -9   9  422.51   44.34
   1   9   9  473.28   25.15
  -1  -9   9  459.85   20.18
  -1   9  -9  504.78   31.22
   1  -9  -9  437.43   35.05
  -1   9 -10  258.55   23.51
   1  -9 -10  258.96   20.41
   1   9  10  214.26   18.04
   1  -9 -10  219.28   20.08
  -1  -9  10  245.41   15.20
  -1   9 -10  247.31   22.95
   1  -9 -11  108.25   13.92
   1   9  11   87.98   12.77
  -1   9 -11  114.41   15.87
  -1  -9  11   90.97    9.78
  -1   9 -11   96.35   15.52
   1  -9 -11   87.23   12.47
   1  -9 -12  386.38   24.62
   1  -9 -12  380.31   24.82
  -1   9 -12  426.17   26.94
   1   9  12  323.59   22.18
  -1  -9  12  370.26   18.78
   1  -9 -12  411.72   21.93
  -1   9 -12  348.19   27.77
   1  -9 -13   53.64   11.57
   1  -9 -13   48.38    9.54
   1  -9 -13   57.70    8.75
  -1  -9  13   48.36    7.81
  -1   9 -13   47.90   13.34
  -1  -9  14  107.88   10.18
  -1   9 -14   88.97   15.91
   1  -9 -14  126.52   10.73
   1   9  14  123.36   13.23
   1  -9 -14  110.99   12.47
  -1  -9  15  108.75    9.59
  -1   9 -15   97.66   14.75
   1  -9 -15  109.78   11.47
   1  -9 -16   14.93    4.33
  -1  -9  16   17.08    4.09
  -1   9 -16   10.18    7.45
  -1  -9  16   12.53    4.08
   1   9  16    2.39    6.07
  -1  -9  17   78.13    6.36
  -1  -9  17   65.05    5.06
  -1   9 -17   64.33    8.97
  -1  -9  18   46.96    3.96
   1 -10  17   62.43    5.00
  -1 -10 -17   71.79    7.11
  -1 -10 -16   19.76    6.11
   1 -10  16   18.84    4.20
   1 -10  16   10.24    2.86
  -1  10  16   15.71    7.04
   1 -10  15  106.34    8.65
   1 -10  15  116.59    9.57
  -1  10  15  125.60   15.77
  -1 -10 -15  113.68   13.54
   1 -10  14   45.63    6.96
  -1 -10 -14   36.12   11.39
  -1 -10 -14   40.07    7.02
   1 -10  14   44.76    7.44
   1  10 -14   37.18    8.06
   1 -10  14   32.46    4.70
   1 -10  13   33.99    6.70
  -1 -10 -13   27.65    7.16
   1 -10  13   15.91    4.25
   1 -10  13   19.86    6.57
   1  10 -13   24.18    8.77
   1 -10  12  106.80   11.19
  -1 -10 -12   78.35   11.71
   1 -10  12   74.97    8.21
   1 -10  12   82.52   10.06
   1  10 -12   71.21    7.02
   1  10 -12   75.86   12.89
   1  10 -11   92.93    8.96
  -1 -10 -11  110.18   14.15
   1 -10  11  101.01   10.05
   1 -10  11   98.51   10.96
   1  10 -11   89.87    8.01
   1  10 -11   94.13   13.81
   1 -10  11  126.15   12.24
   1 -10  10  409.56   19.35
   1 -10  10  418.67   20.66
  -1 -10 -10  416.70   25.30
   1  10 -10  427.60   17.19
   1  10 -10  395.65   26.14
   1  10 -10  414.50   18.32
   1  10  -9  177.43   11.49
   1 -10   9  171.36   13.29
   1  10  -9  166.45   11.66
   1  10  -9  173.51   19.60
   1 -10   9  161.78   12.73
   1 -10   8   53.94    8.16
   1  10  -8   58.89    6.88
   1 -10   8   62.55    8.72
   1  10  -8   63.61    7.38
   1  10  -8   71.86   14.22
   1 -10   7   94.40    9.89
   1 -10   7  121.48   10.88
   1  10  -7   98.50    8.59
   1 -10   7  141.33   27.32
   1  10  -7  114.95    9.27
   1  10  -7  117.87   17.82
   1 -10   6   62.81    8.20
   1  10  -6   87.99   17.10
   1 -10   6   70.45    8.35
   1  10  -6   82.93    7.96
  -1 -10  -6  101.35   20.76
   1  10  -6   68.29    6.99
   1 -10   6   76.31   19.69
   1 -10   5  120.73   10.42
   1  10  -5  114.20    9.26
   1 -10   5  131.35   24.80
   1 -10   5  111.36    9.84
  -1 -10  -5  140.58   24.30
   1  10  -5  152.06   19.01
  -1 -10  -4  109.25   23.03
   1 -10   4   78.94   19.55
   1 -10   3  188.65   28.01
  -1 -10  -3  202.95   30.45
  -1 -10  -2   52.22   20.57
   1 -10   2   17.28    9.65
  -1 -10  -1  262.01   34.64
   1 -10   1  217.00   28.89
  -1 -10   0   38.58   20.00
   1 -10   0    2.20    6.98
  -1 -10   1  276.66   35.60
   1 -10  -1  252.48   28.80
   1 -10  -1  261.83   23.29
   1  10   2   23.34   17.34
  -1 -10   2   29.34   17.06
   1 -10  -2   25.92    8.18
   1 -10  -3  195.89   21.14
  -1 -10   3  157.52   29.59
   1  10   3  189.44   36.45
   1 -10  -4   96.16   15.40
  -1 -10   4   56.50   18.79
   1  10   4  110.50   28.65
  -1 -10   5  130.26   25.99
   1  10   5  135.37   16.91
  -1  10  -5  130.23   17.55
   1  10   5  104.83   28.11
   1 -10  -5  132.93   14.12
   1  10   5  108.16   11.65
   1 -10  -5  103.90   16.56
   1  10   5   95.40   12.46
  -1  10  -6   84.95   15.85
   1 -10  -6   69.29    8.36
   1 -10  -6   66.67   13.56
   1  10   6   61.69    9.64
   1 -10  -6   87.42   12.27
  -1 -10   6   78.97   22.86
   1  10   6   63.32   10.43
   1 -10  -7  103.25   13.59
  -1  10  -7  111.44   17.55
   1  10   7   97.78   12.19
  -1 -10   7  120.08   25.92
   1  10   7  105.52   12.35
   1 -10  -7  119.15   13.91
   1 -10  -7   92.88   16.26
   1  10   8   62.03   10.14
   1 -10  -8   51.17   10.37
  -1  10  -8   68.09   15.59
  -1 -10   8   57.31    7.14
   1  10   8   49.88    9.10
   1 -10  -8   73.08   11.61
   1  10   9  173.25   15.57
   1  10   9  168.56   15.64
   1 -10  -9  166.90   16.67
  -1  10  -9  173.83   20.77
  -1  10  -9  180.22   18.83
  -1 -10   9  183.23   12.62
   1 -10  -9  206.60   17.64
   1 -10 -10  422.24   25.26
  -1  10 -10  448.14   29.66
   1  10  10  373.40   22.99
  -1 -10  10  417.18   19.06
  -1  10 -10  424.82   28.58
  -1  10 -11  104.63   15.20
   1  10  11   90.28   12.49
   1 -10 -11   92.53   13.75
  -1  10 -11  107.32   15.17
  -1 -10  11  104.71    9.94
   1  10  12   54.59    9.51
   1 -10 -12   83.10   12.99
  -1  10 -12   78.36   12.63
   1 -10 -12   80.61   10.42
  -1 -10  12   79.23    8.88
  -1  10 -12   77.31   13.76
   1 -10 -12   76.68   11.35
   1 -10 -13   22.58    6.15
   1 -10 -13   28.71    9.33
  -1  10 -13   16.21    8.62
  -1 -10  13   22.50    5.55
   1 -10 -13   27.84    7.40
   1 -10 -14   47.73    6.54
  -1  10 -14   34.96    9.76
  -1 -10  14   38.48    6.31
   1  10  14   46.83    8.05
  -1 -10  14   47.35    7.08
   1 -10 -14   44.95    7.59
  -1 -10  15   99.16    8.25
  -1 -10  15  118.35    8.94
  -1  10 -15  112.12   13.11
  -1 -10  16   20.34    3.57
  -1 -10  16   22.24    4.07
  -1 -10  17   58.24    4.53
   1 -11  16    3.85    2.40
  -1 -11 -16    3.97    3.58
   1 -11  15  334.20   13.75
  -1 -11 -15  313.00   17.99
  -1 -11 -14   87.18    8.93
   1 -11  14   62.07    5.65
   1 -11  14   78.29    8.34
  -1 -11 -14   78.82   12.07
  -1  11  14   64.29   11.59
  -1 -11 -13   14.81    8.91
  -1 -11 -13   28.08    7.10
   1 -11  13   21.56    6.22
   1  11 -13   23.40    7.86
   1 -11  13   23.23    4.56
  -1  11  13   39.66   11.11
   1 -11  12   28.77    5.47
  -1 -11 -12   48.26    9.68
   1 -11  12   31.96    7.04
   1  11 -12   27.06    4.46
   1  11 -12   42.78   10.43
   1 -11  11   70.04    8.40
  -1 -11 -11   69.53   11.47
   1  11 -11   82.07   13.22
   1 -11  11   81.58    9.83
   1  11 -11   78.55    7.38
   1 -11  10  105.85   10.88
   1  11 -10  107.95   16.31
   1 -11  10   88.09    9.59
   1  11 -10  105.91    8.97
  -1 -11 -10  109.83   14.00
   1  11  -9  370.40   25.50
   1  11  -9  372.13   16.38
   1 -11   9  378.10   19.46
   1 -11   9  349.61   18.25
   1 -11   8   52.43    8.05
   1 -11   8   43.64    7.65
   1  11  -8   61.84   13.67
   1  11  -8   56.93    6.99
   1  11  -7   50.95    6.73
   1 -11   7   49.22    7.69
   1  11  -7   37.97   12.39
   1 -11   7   57.30    8.10
   1  11  -6  112.09   16.79
   1 -11   6  111.83   10.62
   1  11  -6  121.16    9.94
   1 -11   6  107.86   10.67
   1 -11   5   36.86    6.75
  -1  11   5   44.11    9.82
   1  11  -5   29.31    9.26
   1 -11   5   42.74    7.27
   1  11  -5   27.76    5.26
  -1 -11  -5   33.65   15.73
   1 -11   5   29.72   13.43
   1  11  -5   44.82   13.05
   1  11  -4   41.28   12.58
  -1 -11  -4   73.22   19.92
   1 -11   4   70.62   19.92
   1 -11   4   46.14    7.28
  -1  11   4   49.48   11.13
   1  11  -4   31.32    9.61
   1 -11   4   44.55    7.03
   1  11  -4   45.61    6.35
  -1  11   3  264.14   22.02
   1  11  -3  298.31   23.62
   1 -11   3  296.53   17.21
  -1 -11  -3  295.57   36.65
   1 -11   3  292.79   39.74
   1 -11   3  266.81   15.17
   1  11  -3  262.64   13.65
   1  11  -3  289.84   23.92
   1 -11   2   27.24   11.95
   1  11  -2   39.60   11.14
  -1  11   2   36.55   11.02
   1  11  -2   34.23    5.15
   1  11  -2   33.49   12.07
   1 -11   2   38.33    6.70
  -1 -11  -2   54.47   20.05
   1 -11   1   27.66    5.81
   1  11  -1   23.85    9.53
  -1  11   1   31.15   11.11
  -1 -11  -1   23.48   16.61
   1  11  -1   18.68    3.97
   1  11  -1   27.38   12.80
   1 -11   1   13.74    9.35
   1 -11   0    7.44    4.10
   1  11   0    5.15    7.80
  -1 -11   0   -6.04   14.79
   1  11   0   -3.79    3.33
  -1  11   0   13.25    9.64
   1 -11   0    6.73    7.46
   1  11   1   20.94    8.87
   1 -11  -1   20.36    5.51
  -1 -11   1    5.86   13.46
   1  11   1   17.34    3.48
   1 -11  -2   34.89    6.56
   1  11   2   57.80   12.79
  -1 -11   2   11.18   14.61
  -1  11  -2   53.97   13.60
   1  11   2   34.63    7.10
   1  11   2   31.61    4.56
   1  11   2   36.86    8.70
  -1 -11   3  274.10   14.67
   1  11   3  219.27   15.64
  -1 -11   3  255.40   36.60
   1  11   3  256.33   23.19
   1  11   3  257.65   19.54
  -1  11  -3  295.10   22.56
  -1  11  -3  323.68   26.21
   1 -11  -3  287.58   16.21
   1 -11  -4   65.75   11.34
  -1 -11   4   58.58    7.54
   1  11   4   44.04    9.09
   1  11   4   52.13    9.06
  -1 -11   4   30.90   16.09
   1  11   4   59.28   12.88
  -1  11  -4   67.02   15.00
   1 -11  -4   45.14   11.39
   1 -11  -4   56.44    7.80
   1  11   5   41.32    9.68
   1 -11  -5   50.87   10.36
   1 -11  -5   32.87    9.80
   1  11   5   30.88    8.12
  -1  11  -5   44.52   14.32
   1 -11  -5   41.93    7.33
  -1 -11   5   40.60    6.60
  -1 -11   5   58.99   19.48
   1  11   6   95.22   12.01
   1 -11  -6  109.51   10.43
   1 -11  -6   89.25   12.59
  -1  11  -6  120.61   18.90
   1  11   6  100.83   12.00
   1 -11  -7   43.60    9.76
   1  11   7   45.24    8.76
  -1  11  -7   49.81   14.16
   1 -11  -7   61.09   11.13
   1  11   7   49.24    8.86
   1 -11  -8   58.69   10.92
   1  11   8   51.77    9.21
   1 -11  -8   51.39   10.63
  -1  11  -8   56.88   13.88
   1  11   8   45.03    8.65
   1  11   9  349.07   21.48
   1 -11  -9  435.16   24.89
   1  11   9  345.48   21.27
  -1 -11   9  400.04   17.64
  -1  11  -9  393.43   28.44
   1 -11  -9  351.76   23.35
  -1  11 -10   99.16   15.92
  -1 -11  10  118.91   10.17
   1  11  10   87.81   11.95
  -1  11 -10  105.13   14.08
   1 -11 -10  102.80   13.50
  -1  11 -11   77.59   12.42
   1 -11 -11   82.32   12.92
  -1  11 -11   99.45   14.63
  -1 -11  11   84.60    8.40
   1  11  11   61.59   10.19
  -1 -11  12   46.30    8.28
   1 -11 -12   43.52   10.10
  -1  11 -12   41.85    9.67
   1  11  12   16.81    5.83
  -1 -11  12   33.97    5.65
  -1  11 -12   51.35   10.60
   1 -11 -12   41.44    7.46
  -1 -11  13   23.63    5.92
  -1 -11  13   24.80    5.00
   1 -11 -13   21.63    5.24
   1 -11 -13   20.61    8.09
  -1 -11  14   78.00    7.13
   1  11  14   77.26    9.20
  -1 -11  14   94.80    8.33
   1 -11 -14   88.54    7.61
  -1 -11  15  293.26   11.88
  -1  11 -15  269.65   15.75
  -1 -11  15  319.80   12.14
  -1 -11  16    5.79    1.93
  -1  11 -16    9.57    4.93
  -1 -11  16    5.47    2.06
   1 -12  15   48.94    4.91
  -1 -12 -15   44.76    6.52
  -1 -12 -14   30.83    7.36
   1 -12  14   42.12    5.61
  -1 -12 -14   45.83    5.76
  -1 -12 -13   91.53    9.39
  -1 -12 -13   74.35   11.26
   1 -12  13   79.94    8.13
   1 -12  13   77.91    6.71
   1  12 -13   83.12    9.82
   1 -12  12    0.97    3.07
  -1 -12 -12    2.86    5.28
   1 -12  12   -2.51    4.81
   1  12 -12    0.71    6.78
   1  12 -12   -2.06    2.28
  -1  12  12    7.29    8.20
   1 -12  11   30.27    6.18
  -1 -12 -11   41.60    9.18
   1 -12  11   33.49    6.89
   1  12 -11   31.64    9.58
   1  12 -11   26.44    4.43
   1  12 -10   21.59    4.59
   1 -12  10   26.88    5.99
  -1 -12 -10   24.84    8.80
   1 -12  10   28.89    6.67
   1  12 -10   27.94   10.57
   1 -12   9  302.11   16.68
  -1 -12  -9  255.84   20.93
   1  12  -9  287.05   14.63
   1 -12   9  293.44   16.94
   1  12  -9  276.68   22.19
   1  12  -8   46.42   12.56
   1 -12   8   55.17    8.26
   1 -12   8   73.63    9.22
   1  12  -8   63.26    7.47
   1  12  -7  496.27   29.84
   1 -12   7  465.22   21.14
   1 -12   7  492.54   21.68
   1  12  -7  480.56   19.18
   1  12  -6  151.76   18.14
   1  12  -6  133.85   15.98
   1 -12   6  131.93   11.47
   1 -12   6  124.96   11.52
   1  12  -6  132.84   10.33
   1  12  -5   33.79    9.78
  -1  12   5   16.92    6.50
   1 -12   5   15.09    4.64
   1 -12   5   13.14    5.28
   1  12  -5   13.66   10.89
   1  12  -5   13.34    4.14
   1 -12   4  147.86   12.51
   1  12  -4  147.74   17.81
  -1  12   4  130.60   16.45
   1  12  -4  143.38   18.34
   1 -12   4  141.47   11.80
   1  12  -4  132.29   10.19
   1 -12   3  920.53   29.76
  -1  12   3  895.64   40.68
   1  12  -3  924.91   42.33
   1 -12   3  912.14   28.51
   1  12  -3  956.52   41.64
   1  12  -3  909.37   25.96
   1  12  -2    3.29    8.31
  -1  12   2    1.33    8.34
   1  12  -2   -1.39   10.36
   1  12  -2   -2.03    4.18
   1 -12   2    3.88    4.38
   1 -12   2  -15.98   13.79
  -1 -12  -2    5.36   12.30
   1 -12   1  218.34   14.77
   1  12  -1  250.11   23.32
   1  12  -1  213.22   12.58
  -1  12   1  221.43   22.20
   1 -12   1  194.52   29.12
  -1 -12  -1  228.42   32.98
   1 -12   0    0.33    3.59
  -1 -12   0   -7.46   14.38
   1  12   0    6.16    8.72
  -1  12   0    2.05    9.86
   1  12   0    0.04    2.76
   1 -12  -1  229.15   15.06
  -1  12  -1  216.42   22.24
   1  12   1  243.37   23.60
   1  12   1  201.42   11.99
   1  12   1  206.76   14.93
  -1 -12   1  196.74   33.10
   1  12   1  226.88   18.90
   1  12   2   -1.49    5.64
  -1 -12   2    2.12    2.69
   1  12   2    7.92    9.72
  -1  12  -2    0.67    8.51
   1  12   2    1.75    4.24
  -1  12  -2   11.00   11.91
   1 -12  -2    2.37    3.47
  -1  12  -3  966.14   44.68
   1 -12  -3  911.52   29.44
   1  12   3  867.41   35.69
  -1 -12   3  891.92   26.94
   1  12   3  830.92   30.25
  -1  12  -3  895.75   37.15
   1  12   3  970.90   45.30
   1  12   4  141.96   15.05
   1  12   4  133.63   13.14
   1 -12  -4  178.33   17.61
  -1  12  -4  166.45   18.65
  -1  12  -4  150.59   20.36
   1 -12  -4  143.07   11.89
   1  12   4  139.55   18.37
  -1 -12   4  144.89   11.36
   1 -12  -5   23.55    8.50
   1 -12  -5   17.94    4.89
  -1 -12   5   11.57    4.49
  -1  12  -5   17.39   12.31
  -1  12  -5   15.08   10.34
   1  12   5   10.41    5.41
   1  12   5   16.15    7.33
   1 -12  -6  154.18   16.33
   1  12   6  119.45   13.56
   1 -12  -6  142.45   11.61
  -1 -12   6  138.87   11.57
  -1  12  -6  153.30   19.80
   1 -12  -6  122.36   14.09
   1  12   6  128.26   12.94
   1  12   7  439.11   23.98
   1 -12  -7  477.68   26.18
  -1  12  -7  527.09   33.34
   1  12   7  441.40   23.02
  -1 -12   7  462.15   20.52
   1 -12  -8   63.84   11.12
  -1  12  -8   84.80   15.83
   1  12   8   63.59   10.01
   1  12   8   57.62    9.67
   1 -12  -8   85.29   12.50
  -1 -12   8   66.59    8.64
  -1 -12   9  305.21   16.66
   1 -12  -9  303.35   21.30
  -1  12  -9  356.64   26.46
   1  12   9  298.31   19.11
   1 -12  -9  368.13   22.47
  -1 -12  10   27.40    6.65
   1 -12 -10   26.54    8.76
  -1  12 -10   35.47   11.63
  -1 -12  10   33.99    5.30
   1  12  10   21.87    6.86
  -1 -12  11   31.87    6.93
   1 -12 -11   31.41    9.23
  -1  12 -11   42.36   10.10
  -1 -12  11   40.91    5.74
   1  12  11   17.61    5.71
  -1 -12  12    3.17    4.64
   1 -12 -12    2.42    6.43
  -1  12 -12   -1.83    5.16
  -1 -12  12   -1.75    2.60
   1 -12 -12    2.96    3.86
   1 -12 -13   79.33    9.65
  -1 -12  13   80.05    7.78
  -1 -12  13   86.79    6.86
  -1  12 -13   80.83   11.21
   1 -12 -13   76.30    7.30
  -1 -12  14   34.09    4.12
   1  12  14   26.42    4.99
  -1  12 -14   38.71    7.67
  -1 -12  14   32.07    4.82
  -1 -12  15   44.99    4.22
  -1  12 -15   57.82    7.29
  -1 -13 -14    8.02    3.72
   1 -13  14   11.94    2.77
  -1 -13 -13    7.68    5.26
  -1 -13 -13    9.47    3.72
   1 -13  13    5.36    3.01
   1 -13  13   14.43    3.65
  -1 -13 -12    0.76    4.15
  -1 -13 -12   -3.72    6.19
   1 -13  12    2.35    2.81
   1 -13  12    1.06    3.23
   1  13 -12    1.74    6.00
   1  13 -11    3.87    6.56
   1 -13  11   13.69    4.42
  -1 -13 -11   12.68    6.42
   1 -13  11    6.97    4.32
   1  13 -11    3.99    2.10
   1 -13  10    5.57    4.26
  -1 -13 -10    4.21    6.77
   1  13 -10    1.55    8.15
   1  13 -10    5.41    3.07
   1 -13  10    7.15    4.53
   1 -13   9   12.15    4.79
   1 -13   9   19.96    5.84
   1  13  -9   23.71    4.90
  -1 -13  -9   16.78    7.60
   1  13  -9   15.55    9.13
   1  13  -8  549.67   19.65
   1  13  -8  494.80   29.37
   1 -13   8  546.21   21.82
   1 -13   8  534.65   21.86
   1 -13   7  605.58   23.81
   1 -13   7  629.68   23.55
   1  13  -7  616.41   21.47
   1  13  -7  612.09   32.07
   1 -13   6  461.52   20.39
   1  13  -6  401.21   27.65
   1  13  -6  447.36   18.35
   1  13  -6  402.55   25.81
   1 -13   6  434.73   20.63
   1 -13   5  248.01   16.00
   1 -13   5  259.59   15.42
  -1  13   5  242.39   20.28
   1  13  -5  266.48   22.11
   1  13  -5  250.69   14.22
   1  13  -5  243.89   21.87
   1 -13   4  132.22   11.95
   1  13  -4  118.58   16.30
   1 -13   4  139.47   11.22
   1  13  -4  115.12    9.73
   1  13  -4  104.55   16.29
  -1  13   4  132.30   16.35
   1 -13   3  248.84   15.88
   1  13  -3  253.81   23.03
  -1  13   3  242.01   21.84
   1 -13   3  244.26   14.57
   1  13  -3  241.50   13.88
  -1  13   2   25.60   10.22
   1  13  -2   33.64   11.50
   1  13  -2   37.33    5.74
   1 -13   2   40.79    7.38
   1 -13   1   66.13    8.70
  -1  13   1   61.08   13.63
   1  13  -1   70.57   14.50
   1  13  -1   64.40    7.38
   1  13   0   22.46   10.39
   1 -13   0   24.83    5.98
   1  13   0   20.15    8.28
  -1  13   0   25.09   10.79
   1  13   0   22.88    4.64
   1  13   1   70.39   11.42
   1  13   1   58.77   14.21
  -1  13  -1   65.61   15.05
   1 -13  -1   71.15    9.12
   1 -13  -2   41.11    7.12
  -1 -13   2   38.26    5.87
   1  13   2   43.74    9.67
  -1  13  -2   37.21   10.62
   1  13   2   32.04   11.55
  -1  13  -2   25.58   11.83
  -1  13  -3  260.78   25.29
  -1  13  -3  240.24   20.50
   1 -13  -3  315.59   22.60
   1  13   3  244.08   19.34
  -1 -13   3  267.66   14.90
   1  13   3  247.00   24.38
   1 -13  -3  253.92   15.60
   1  13   4  129.25   14.18
  -1 -13   4  132.87   10.81
  -1  13  -4  124.62   15.54
  -1  13  -4  126.50   18.85
   1  13   4  119.12   11.69
   1 -13  -4  130.81   11.14
   1 -13  -4  155.64   16.47
  -1 -13   5  255.29   14.88
   1 -13  -5  234.53   18.08
   1  13   5  251.92   16.61
  -1  13  -5  254.97   24.48
  -1  13  -5  227.35   20.32
   1  13   5  220.88   17.66
   1 -13  -5  266.11   15.54
   1 -13  -5  300.10   21.75
   1  13   6  384.58   20.37
   1 -13  -6  430.91   24.22
  -1  13  -6  448.21   30.81
  -1 -13   6  446.08   19.53
  -1  13  -6  413.78   26.76
   1  13   6  383.16   22.31
  -1 -13   7  630.27   23.20
   1 -13  -7  592.98   28.25
   1  13   7  608.04   25.42
  -1  13  -7  562.72   31.15
   1  13   7  576.34   26.03
  -1  13  -7  593.05   34.29
   1  13   8  507.25   23.35
  -1 -13   8  553.06   21.52
   1 -13  -8  518.83   26.21
  -1  13  -8  533.31   31.45
   1  13   8  505.73   23.14
  -1  13  -8  507.77   28.28
   1 -13  -9   23.69    7.82
  -1 -13   9   20.12    5.89
  -1  13  -9   29.99   10.98
   1  13   9   18.12    5.78
  -1  13  -9   30.74   11.64
   1 -13  -9   18.67    7.46
  -1 -13  10   11.06    5.35
   1 -13 -10    3.54    6.44
   1  13  10   -0.91    4.78
  -1  13 -10   10.01    7.64
  -1  13 -10   11.34    8.53
   1 -13 -11    9.03    6.12
  -1 -13  11    9.73    4.76
  -1  13 -11    9.94    6.10
  -1  13 -11   12.22    7.97
   1 -13 -11    6.28    4.43
  -1 -13  12    6.35    3.86
   1 -13 -12    6.15    5.21
  -1  13 -12   -3.04    2.25
   1 -13 -12    2.25    2.96
  -1  13 -12    6.87    6.98
  -1 -13  13   26.92    4.49
   1  13  13    1.51    3.39
  -1  13 -13   17.93    6.73
   1 -13 -13    6.13    2.22
  -1 -13  14   10.25    2.45
  -1  13 -14   15.95    5.12
  -1 -14 -13   -0.54    2.13
   1 -14  12    9.05    2.47
  -1 -14 -12   10.71    3.53
  -1 -14 -12    8.20    4.52
   1 -14  12   16.53    3.36
   1 -14  11   47.86    5.59
  -1 -14 -11   54.65    7.57
   1 -14  11   47.65    5.66
   1 -14  10   79.92    7.79
  -1 -14 -10   92.13   10.77
   1 -14  10   81.89    7.70
   1  14  -9   21.83    3.92
   1 -14   9   25.44    5.84
  -1 -14  -9   19.62    7.52
   1 -14   9   22.37    4.98
   1 -14   8   20.83    5.99
   1 -14   8   21.00    4.97
   1  14  -8    9.83    8.23
   1  14  -8   19.11    4.29
  -1 -14  -8   21.39    8.59
   1 -14   7  268.13   15.71
   1 -14   7  302.90   15.18
   1  14  -7  277.34   20.85
   1  14  -7  264.21   13.71
   1 -14   6   66.00    9.17
   1  14  -6   54.85   10.74
   1 -14   6   63.32    7.41
   1  14  -6   61.21    7.21
  -1  14   5  461.20   26.21
   1  14  -5  497.49   28.52
   1 -14   5  510.01   19.98
   1  14  -5  506.10   19.37
   1 -14   5  529.58   22.15
  -1  14   4  591.34   30.84
   1 -14   4  597.60   23.94
   1  14  -4  604.42   21.16
   1  14  -4  602.54   32.89
   1 -14   3  298.38   17.17
   1  14  -3  303.33   24.48
  -1  14   3  290.92   23.21
   1  14  -3  284.54   14.66
   1 -14   2   89.77   10.04
   1  14  -2  102.74   15.92
  -1  14   2  103.75   15.46
  -1  14   1  238.30   22.35
   1 -14   1  208.27   14.35
   1  14  -1  210.77   18.62
   1  14  -1  217.57   22.37
   1  14   0    8.96    6.74
   1 -14   0   14.95    5.26
  -1  14   0    1.30   10.99
   1  14   0    6.60    9.64
   1 -14  -1  226.16   14.74
   1  14   1  224.48   22.75
  -1  14  -1  198.11   21.49
   1  14   1  214.43   18.32
   1 -14  -2   92.18    9.76
  -1  14  -2  100.54   16.90
   1  14   2   84.50   16.22
  -1  14  -2  109.40   14.10
   1 -14  -2  113.63   15.24
   1  14   2   89.89   11.88
  -1  14  -3  297.18   26.00
   1  14   3  288.12   20.06
   1 -14  -3  319.18   16.90
  -1  14  -3  324.27   21.11
  -1 -14   3  318.23   15.75
  -1 -14   4  644.16   22.44
   1 -14  -4  575.16   26.31
  -1  14  -4  632.92   35.85
   1  14   4  585.59   27.26
   1 -14  -4  702.38   32.67
  -1  14  -4  601.44   28.59
   1 -14  -4  648.11   23.27
   1  14   5  447.15   23.24
   1 -14  -5  517.45   20.16
  -1  14  -5  487.38   31.57
  -1 -14   5  504.67   19.98
   1 -14  -5  499.75   24.62
  -1  14  -5  464.15   25.69
  -1  14  -6   65.28   11.81
  -1 -14   6   67.99    8.01
  -1  14  -6   61.06   14.70
   1 -14  -6   79.67   13.41
   1  14   6   63.95    9.16
   1 -14  -6   57.39    9.58
   1  14   7  279.47   16.57
  -1 -14   7  280.52   14.73
   1 -14  -7  256.08   17.76
   1 -14  -7  312.74   20.55
  -1  14  -7  244.07   22.17
   1  14   7  258.74   15.19
  -1  14  -7  258.18   19.17
  -1 -14   8   19.46    5.54
   1 -14  -8   20.17    7.08
  -1  14  -8   12.08    9.27
   1 -14  -8   24.88    8.45
   1  14   8   10.40    3.81
  -1  14  -8    8.53    8.39
  -1 -14   9   18.67    4.85
   1 -14  -9   21.70    6.80
  -1  14  -9   14.46    8.01
   1  14   9   10.78    3.67
  -1  14  -9   19.11    8.72
  -1  14 -10   80.75   10.53
  -1 -14  10   89.63    7.91
   1 -14 -10   86.02    9.50
  -1  14 -10   75.16   10.13
  -1  14 -11   24.14    5.41
  -1 -14  11   50.94    5.85
   1 -14 -11   54.61    7.35
   1 -14 -11   33.16    5.17
  -1 -14  12   12.79    3.19
  -1  14 -12   10.97    5.80
   1 -14 -12    4.39    2.12
  -1 -14  13    4.04    1.83
  -1  14 -13    2.89    3.99
   1 -15  11   59.39    4.78
  -1 -15 -11   70.11    6.43
  -1 -15 -10   75.14    7.91
   1 -15  10   55.09    4.82
   1 -15  10   71.60    6.15
   1 -15   9   15.57    4.18
  -1 -15  -9   19.02    6.00
   1 -15   9   13.80    3.19
  -1 -15  -8    8.01    6.16
   1 -15   8   10.30    3.47
   1 -15   8    7.47    4.03
  -1 -15  -7   60.61   10.37
   1 -15   7   55.53    5.96
   1 -15   7   56.68    7.59
   1  15  -6   53.34    9.12
   1 -15   6   62.72    8.26
   1 -15   5   40.10    7.41
   1  15  -5   40.74    9.00
   1 -15   4   25.25    6.48
  -1  15   4   27.80    8.57
   1  15  -4   15.19    8.05
  -1 -15  -4    0.69    4.74
  -1  15   3   45.20   10.58
   1  15  -3   54.37   10.61
   1 -15   3   48.50    7.50
   1  15  -3   49.15   11.05
   1  15  -2    8.48    8.52
  -1  15   2   14.68    9.14
   1 -15   2   12.73    5.28
   1  15  -2   25.29    8.23
   1  15  -1   98.33   12.59
  -1  15   1  100.17   15.63
   1 -15   1   99.07    9.89
   1  15  -1   77.40   14.77
   1  15  -1   89.17   11.43
   1  15   0    0.79    5.83
   1  15   0    0.52   10.29
  -1  15   0   10.07   10.15
   1 -15   0    7.85    4.50
   1 -15  -1   92.25    9.21
   1 -15  -1  107.87   14.48
  -1  15  -1  101.51   15.82
   1  15   1   85.25   11.25
   1 -15  -2   18.53    5.46
   1  15   2   20.47    6.99
   1 -15  -2   16.19    5.03
   1 -15  -2   15.98    9.11
  -1  15  -2    9.98   12.38
   1  15   3   50.07    8.76
   1 -15  -3   49.42    7.88
  -1  15  -3   45.20   12.84
   1 -15  -3   51.91    6.85
   1 -15  -3   46.85   11.58
  -1 -15   3   57.50    6.55
   1 -15  -4   35.37    5.63
   1  15   4   24.41    6.58
   1 -15  -4   26.04    6.33
  -1  15  -4   12.01   12.89
   1 -15  -4   38.78   10.44
  -1  15  -4   28.14    7.70
  -1 -15   4   31.88    5.81
  -1 -15   5   44.09    5.91
  -1  15  -5   42.04    9.33
   1  15   5   37.23    6.87
   1 -15  -5   39.61    7.28
  -1  15  -5   36.12   12.31
   1 -15  -5   32.79   10.11
   1 -15  -6   49.81   10.39
   1  15   6   58.07    7.58
  -1 -15   6   69.84    7.21
   1 -15  -6   65.70    8.74
  -1  15  -6   40.34   11.57
  -1  15  -6   56.82   10.31
  -1 -15   7   61.71    6.77
   1 -15  -7   56.57    7.97
  -1  15  -7   49.94   10.77
  -1  15  -7   51.36    9.78
   1 -15  -7   80.15   10.27
  -1 -15   8    8.42    3.54
   1 -15  -8    8.57    4.64
  -1  15  -8    2.02    7.54
  -1  15  -8    5.36    6.08
  -1  15  -9   11.69    6.29
  -1 -15   9   15.54    3.77
  -1  15  -9    7.61    5.57
   1 -15  -9   22.87    5.18
  -1 -15  10   74.13    6.06
   1 -15 -10   74.68    7.11
  -1  15 -10   55.39    6.99
  -1  15 -10   64.70    8.12
  -1  15 -11   78.63    7.62
  -1 -15  11   80.06    5.50
   1  16  -9   67.58    6.57
   1 -16   9   51.52    4.79
  -1 -16  -9   61.44    6.29
   1  16  -8    5.28    4.04
  -1 -16  -8   12.48    4.47
   1 -16   8    7.72    3.04
   1  16  -7   52.40    7.68
  -1 -16  -7   62.43    8.15
   1 -16   7   54.49    6.03
   1  16  -6    9.24    5.51
   1 -16   6    5.02    3.52
  -1 -16  -6    7.67    5.76
   1  16  -5   47.21    8.24
   1 -16   5   35.18    5.82
   1 -16   4   39.95    6.23
   1  16  -4   41.37    7.95
   1 -16   3   14.57    4.67
  -1  16   3   12.97    6.16
   1  16  -3   12.21    6.35
   1  16  -3   26.59    6.30
   1  16  -2    7.16    5.42
   1 -16   2    6.93    3.81
  -1  16   2    2.47    6.36
   1  16  -2   10.57    4.65
   1 -16   2    5.35    6.33
   1  16  -1  177.84   13.95
  -1  16   1  175.31   16.72
   1 -16   1  178.49   11.49
   1  16   0   36.29    7.44
  -1  16   0   31.41   10.51
   1 -16   0   37.06    5.70
   1 -16   0   27.17    9.00
   1  16   1  162.03   12.84
  -1  16  -1  160.92   16.83
   1 -16  -1  173.36   10.99
   1 -16  -2    5.10    2.88
  -1  16  -2    7.53    9.32
   1 -16  -2    6.93    7.46
   1  16   2    3.04    4.02
   1  16   3   15.30    4.86
   1 -16  -3   17.02    3.83
  -1  16  -3   22.27   10.19
   1 -16  -3   12.25    7.55
   1 -16  -3    2.37    2.58
   1 -16  -4   29.13    5.16
   1  16   4   40.02    5.98
  -1 -16   4   37.79    4.73
  -1  16  -4   50.36   11.41
   1 -16  -4   39.91    9.06
  -1 -16   5   43.26    4.98
   1 -16  -5   39.19    5.82
  -1  16  -5   47.18   10.34
   1 -16  -5   43.77    8.24
   1 -16  -6   10.93    5.78
   1 -16  -6    9.02    3.65
  -1 -16   6    9.26    2.96
   1 -16  -7   45.55    5.71
  -1  16  -7   54.32    9.06
  -1 -16   7   57.77    5.35
  -1 -16   8   16.37    3.14
   1 -16  -8    8.61    2.99
  -1  16  -8   16.83    5.29
   1 -16  -9   30.62    4.00
  -1  16  -9   39.24    5.14
   1  17  -7    3.04    2.26
   1 -17   7    3.35    1.87
  -1 -17  -7    2.00    2.68
   1 -17   6   47.97    4.70
  -1 -17  -6   48.66    6.09
   1  17  -6   50.26    5.66
   1 -17   5    4.88    2.71
  -1 -17  -5    7.14    4.23
   1 -17   5   -3.46    2.70
   1  17  -5    6.72    3.56
   1  17  -4   -0.29    3.30
   1 -17   4   -0.81    2.66
   1 -17   4   -6.27    3.61
  -1 -17  -4   -0.60    4.17
   1  17  -3   11.93    4.16
   1 -17   3   -3.07    3.71
  -1 -17  -3    0.12    2.58
   1 -17   3    8.43    3.14
   1  17  -2   -1.85    3.63
   1 -17   2   -0.57    2.87
  -1 -17  -2    0.00    3.49
   1 -17   2   -1.52    4.10
   1  17  -1    2.39    3.21
  -1  17   1   -3.97    6.36
  -1 -17  -1    0.60    3.77
   1 -17   1    2.99    2.50
   1 -17   1    1.11    4.55
   1  17   0    0.72    3.06
   1 -17   0   -0.69    2.41
  -1  17   0   -0.83    5.89
   1 -17   0    2.36    4.84
   1  17   1    6.84    3.54
   1 -17  -1    4.24    2.36
  -1  17  -1    8.20    6.14
   1 -17  -1    3.72    5.28
   1  17   2    3.10    2.46
   1 -17  -2    1.81    1.89
  -1  17  -2    1.20    6.05
   1 -17  -2    1.82    5.50
  -1  17  -3    8.56    6.06
   1 -17  -3    3.53    4.99
  -1  17  -4    2.91    5.13
   1 -17  -4    4.05    4.49
   1 -17  -5    5.67    4.28
  -1  17  -5    5.06    4.71
  -1  17  -6   48.43    6.72
  -1  17  -7    4.03    2.83
  -1 -18  -3    6.51    3.65
  -1 -18  -2   11.16    3.16
   1 -18   2   -0.55    2.15
  -1 -18  -1    6.77    2.84
   1 -18   1    0.45    2.38
   1 -18   0   -2.40    2.77
  -1 -18   0   -0.02    2.07
  -1 -18   1    0.03    2.36
   1 -18  -1   -1.12    2.74
   1 -18  -2    0.92    2.54
  -1 -18   2   -2.96    2.67
  -1  18  -3    5.40    3.06
  -1 -18   3    0.00    2.53
   1 -18  -3    1.00    2.40
   2   0   0  751.83   29.54
   2   0   0  711.84   25.59
   2   0   1  755.41   40.17
   2   0  -1  766.23   40.75
   2   0   1  912.04   31.87
   2   0  -1  875.05   29.78
   2   0  -1  858.44   31.58
   2   0   2  752.27   40.58
   2   0  -2  829.08   41.25
   2   0   2  887.18   32.20
   2   0  -2  813.22   31.34
   2   0  -2  809.46   30.48
   2   0   3   -0.63    9.28
   2   0   3    0.18    6.10
   2   0  -3    5.06    5.42
   2   0  -3    0.01    4.33
   2   0  -4 1053.30   38.01
   2   0   4  982.41   50.06
   2   0  -4 1046.50   37.82
   2   0  -5 1366.18   44.89
   2   0  -5 1426.19   44.08
   2   0   5 1392.91   61.88
   2   0  -6   63.21    9.63
   2   0  -6   53.15   10.45
   2   0   6   74.79   18.33
   2   0   7    4.72   10.50
   2   0  -7    1.50    3.16
   2   0  -7    0.37    4.70
   2   0   8   36.56   16.23
   2   0  -8   24.19    6.46
   2   0  -8   33.29    9.15
   2   0  -9  262.57   23.66
   2   0   9  308.92   38.27
   2   0  10  449.81   49.19
   2   0 -10  442.93   31.73
   2   0  11  199.89   35.09
   2   0  11  158.88   17.57
   2   0 -11  177.61   12.58
   2   0 -11  144.97   19.03
   2   0 -11  189.34   14.89
   2   0  11  228.36   26.79
   2   0 -11  167.65   15.94
   2   0  12 1527.14   42.19
   2   0 -12 1398.23   31.16
   2   0 -12 1318.72   57.67
   2   0  12 1554.63   97.90
   2   0 -12 1421.77   33.14
   2   0  12 1383.11   50.88
   2   0 -12 1454.75   47.44
   2   0  13  149.58   13.87
   2   0  13  135.91   16.70
   2   0 -13  137.80   10.06
   2   0 -13  140.28   10.28
   2   0  13  157.52   24.13
   2   0 -13  115.31   14.68
   2   0 -14    5.99    6.87
   2   0  14   15.24    6.19
   2   0 -14    8.67    3.18
  -2   0 -14    1.90   14.63
   2   0  14   15.07    8.44
   2   0  14    4.31   10.47
   2   0  15   42.78    7.99
  -2   0  15   35.55   10.46
   2   0  15   25.07    7.68
  -2   0 -15   29.12   17.59
   2   0 -15   36.74    9.04
   2   0  15   32.11   14.44
  -2   0  15   76.55   16.29
   2   0  16   67.34    9.38
   2   0 -16   41.95    9.46
  -2   0  16   46.77   10.69
   2   0  16   45.59    8.93
  -2   0 -16   59.87   21.05
   2   0  16   41.82   14.06
  -2   0 -17   -4.12    8.67
  -2   0  17    0.12    5.09
   2   0  17    1.07    4.08
  -2   0 -17    5.13   15.03
   2   0 -17   -0.50    5.27
   2   0  18   15.24    4.36
  -2   0  18    3.83    4.50
  -2   0 -18   11.83    5.81
   2   0  18    6.31    4.17
  -2   0 -18   15.60   11.48
   2   0 -18   13.53    5.42
  -2   0 -19    1.36    1.23
   2   0 -19    3.96    3.27
  -2   1  19   70.25    7.61
   2  -1  19  125.61    7.90
  -2   1  19   36.88    3.55
   2   1 -19  105.29    9.11
   2  -1  18   50.94    7.35
   2   1 -18   27.23    6.99
  -2   1  18   23.19    6.12
  -2  -1 -18   36.16   12.93
  -2  -1 -18   33.76    7.14
   2  -1  17   27.08    6.66
  -2   1  17   14.21    6.62
   2   1 -17   19.00    7.33
  -2  -1 -17   27.20   15.77
  -2   1  17   13.76    7.81
   2  -1  17   16.12    6.40
  -2  -1 -17   11.75    7.40
   2  -1  16   30.54    7.52
  -2   1  16   28.10    9.25
   2   1 -16   26.82    4.17
  -2  -1 -16   31.53   18.08
   2   1 -16   19.24    8.31
   2  -1  16   12.77    9.92
  -2   1  16   26.32   11.58
   2  -1  15  218.40   16.70
   2  -1  15  194.11   16.97
   2   1 -15  197.42   11.22
  -2  -1 -15  178.17   27.96
   2  -1  15  157.21   24.75
   2   1 -15  174.52   17.18
  -2   1  15  242.34   26.07
   2  -1  14   57.48    9.69
   2   1 -14   55.11    6.54
   2  -1  14   41.82    9.40
   2  -1  14   59.17   16.69
   2   1 -14   39.87    9.82
   2  -1  13  224.52   17.30
   2   1 -13  208.97   12.65
   2  -1  13  193.91   18.96
   2  -1  13  235.98   29.60
   2   1 -13  161.93   16.92
   2   1 -13  200.81   11.94
   2  -1  12  582.35   26.71
   2  -1  12  614.99   60.70
   2   1 -12  566.11   20.35
   2   1 -12  469.01   34.93
   2   1 -12  561.33   20.71
   2  -1  12  553.87   32.48
   2   1 -12  526.92   28.84
   2  -1  11 1900.51   45.98
   2  -1  11 1713.88   97.29
   2   1 -11 1684.18   35.50
   2   1 -11 1611.83   62.91
   2   1 -11 1850.21   51.80
   2  -1  11 1748.88   54.36
   2  -1  10  354.83   42.30
   2   1 -10  327.12   27.71
   2   1  -9   89.74   14.56
   2  -1   9   90.93   22.44
   2  -1   8  109.26   21.44
   2   1  -8  118.84   15.59
   2  -1   7   56.00   16.30
   2   1  -7   77.30   12.29
   2   1  -7   73.10   10.41
   2  -1   6  873.57   50.45
   2   1  -6  826.36   36.70
   2   1  -6  852.46   33.73
   2  -1   5  201.01   18.40
   2  -1   5  176.40   22.88
   2   1  -5  165.34   16.28
   2   1  -5  175.68   14.94
   2  -1   4  247.98   24.69
   2   1  -4  256.78   17.51
   2   1  -4  241.64   18.87
   2  -1   4  279.54   20.31
   2  -1   3  300.87   25.88
   2  -1   3  363.97   21.85
   2   1  -3  309.75   19.90
   2   1  -3  311.12   19.02
   2   1  -2   96.93   11.19
   2   1  -2  102.98   11.02
   2   1  -2   95.45   17.78
   2  -1   2  103.04   12.96
   2  -1   2   83.84   14.13
   2   1  -1  214.64   14.94
   2   1  -1  209.71   14.88
   2  -1   1  192.87   19.28
   2   1  -1  196.61   24.15
   2  -1   1  245.80   18.15
   2   1   0   28.09    5.87
   2  -1   0   25.54    8.40
   2  -1   0   23.55    7.79
   2   1   0   20.23   11.09
   2   1   0   33.02    7.00
   2   1   1  186.82   23.81
   2  -1  -1  206.38   18.64
   2  -1  -1  222.29   17.61
   2   1   1  216.02   15.36
   2   1   1  218.29   13.54
   2   1   2  116.98   12.43
   2   1   2   75.04   17.05
   2  -1  -2   95.21   12.54
   2  -1  -2  103.66   11.86
   2   1   3  347.87   21.80
   2   1   3  300.95   28.96
   2  -1  -3  326.73   21.82
   2  -1  -3  320.37   20.70
   2  -1  -4  242.49   18.88
   2  -1  -4  253.03   19.46
   2   1   4  217.78   26.59
   2  -1  -5  186.53   17.30
   2   1   5  172.64   24.85
   2  -1  -5  172.62   16.63
   2  -1  -6  881.88   37.76
   2  -1  -6  911.56   37.93
   2   1   6  874.03   54.01
   2   1   7   87.42   20.64
   2  -1  -7   80.41   12.19
   2  -1  -7   77.87   12.47
   2   1   8  127.38   25.02
   2  -1  -8  122.92   15.19
   2  -1  -8  118.27   15.37
   2   1   9  139.52   28.21
   2  -1  -9  118.51   15.24
   2  -1  -9   97.60   14.84
   2   1  10  361.51   45.51
   2  -1 -10  362.99   28.64
   2   1  11 1911.73   57.07
   2   1  11 1758.36  101.55
   2  -1 -11 1966.54   40.14
   2  -1 -11 1685.17   36.18
   2  -1 -11 1944.47   46.80
   2  -1 -11 1831.57   51.70
   2   1  12  593.44   25.71
   2   1  12  575.84   32.99
   2  -1 -12  626.09   23.33
   2   1  12  556.58   58.89
   2  -1 -12  564.33   20.93
   2  -1 -12  585.64   29.92
   2  -1 -12  580.12   26.02
   2   1  13  227.34   16.34
   2   1  13  256.72   30.34
   2  -1 -13  196.29   11.68
   2   1  13  196.28   19.76
  -2   1 -13  190.44   26.71
   2  -1 -13  192.66   17.75
   2  -1 -14   51.77   10.24
   2   1  14   73.43    9.95
   2   1  14   59.17   11.61
   2   1  14   68.39   18.12
  -2   1 -14   52.48   18.30
   2   1  15  214.57   15.62
  -2  -1  15  154.33   16.51
  -2   1 -15  211.25   30.59
   2   1  15  177.24   25.38
   2  -1 -15  179.82   16.84
  -2   1 -16   10.36    9.35
   2   1  16   21.30    5.88
  -2  -1  16   14.51    6.75
   2  -1 -16   18.33    7.32
  -2   1 -16   17.52   18.15
   2   1  16   16.04    6.55
   2   1  16   12.44   10.86
   2   1  17   19.64    5.11
  -2   1 -17   13.48    8.43
   2  -1 -17   21.16    6.98
  -2   1 -17   24.51   17.43
   2   1  17    9.64    9.66
  -2  -1  18   14.94    5.45
   2  -1 -18   27.83    6.30
  -2   1 -18   39.12    8.32
  -2   1 -18   30.36   13.23
   2   1  18   38.31    7.48
  -2  -1  19  100.53    6.48
   2  -1 -19   92.67    8.01
   2   1  19   95.61    7.78
  -2   2  19  105.28    8.78
   2   2 -19  123.62    9.82
   2  -2  18  102.22   10.00
  -2   2  18   42.64    7.79
  -2  -2 -18   71.81    8.63
  -2  -2 -18   64.70   13.86
   2   2 -18   62.96    9.42
  -2   2  18   32.10    9.04
   2  -2  17  188.44   14.30
  -2   2  17  120.89   13.57
  -2  -2 -17  159.64   22.84
   2   2 -17  148.56   14.41
  -2   2  17   97.71   15.09
   2  -2  16    0.14    5.55
  -2   2  16    8.01    6.00
  -2  -2 -16   -2.34    3.85
   2   2 -16    5.80    2.86
  -2  -2 -16   -1.58   14.06
   2   2 -16    2.02    6.63
  -2   2  16    3.46    9.43
   2  -2  15   55.11    9.96
   2   2 -15   46.81    5.89
  -2  -2 -15   35.91   17.38
   2  -2  15   40.44    9.12
   2   2 -15   42.73   10.34
   2  -2  15   39.48   15.35
  -2  -2 -15   52.60   10.08
   2  -2  14  361.84   21.93
   2   2 -14  343.88   15.82
   2  -2  14  277.80   32.07
   2   2 -14  283.84   22.07
  -2  -2 -14  356.12   24.35
  -2  -2 -13   44.63    9.49
   2   2 -13   43.44    6.58
   2  -2  13   37.64    8.88
   2  -2  13   54.13    9.64
   2   2 -13   47.73    6.09
   2   2 -13   30.54    8.52
   2  -2  13   46.13   15.26
   2  -2  12  635.28   28.08
   2  -2  12  550.82   56.93
   2  -2  12  483.46   29.62
   2   2 -12  575.76   20.59
   2  -2  12  549.61   29.30
   2   2 -12  564.13   20.32
   2   2 -12  473.91   35.49
   2  -2  12  694.61   47.80
   2   2 -12  487.50   28.09
  -2  -2 -12  571.13   30.97
   2  -2  11   70.43    9.88
   2   2 -11   69.49   11.17
   2  -2  11   49.51   18.94
   2   2 -11   67.31    7.40
   2  -2  11   70.57   12.54
   2   2 -11   62.66    7.21
   2  -2  11   54.86   16.36
   2  -2  11   53.47   10.04
   2   2 -11   51.82   11.67
   2  -2  10   67.72   20.46
   2   2 -10   73.32   13.54
   2   2  -9   16.27    7.06
   2  -2   9   22.53   13.97
   2  -2   8  175.25   27.10
   2   2  -8  177.39   18.96
   2  -2   7   23.81   12.13
   2   2  -7   16.19    6.66
   2  -2   6   39.51   13.61
   2   2  -6   34.49    8.77
   2  -2   6   38.77    9.46
   2  -2   5  112.72   17.81
   2   2  -5  102.41   10.06
   2   2  -5  104.08   13.11
   2  -2   5  129.76   14.83
   2  -2   4 1146.36   49.96
   2  -2   4 1276.02   41.81
   2   2  -4 1173.07   39.63
   2   2  -4 1275.08   34.72
   2   2  -3  843.35   28.07
   2   2  -3  739.28   30.19
   2  -2   3  826.43   33.16
   2  -2   3  842.52   39.85
   2  -2   2   96.68   13.40
   2   2  -2   99.93    9.75
   2   2  -2  104.29   11.63
   2   2  -2  126.07   22.91
   2  -2   2  111.35   13.30
   2  -2   1  143.81   15.12
   2   2  -1  144.75   23.63
   2   2  -1  139.65   11.90
   2   2  -1  155.53   12.84
   2  -2   1  176.02   16.72
   2  -2   0   45.86   10.37
   2  -2   0   48.68    8.71
   2   2   0   45.14   17.07
   2   2   0   50.35    7.41
   2   2   0   50.41    7.74
   2   2   1  131.20   22.33
   2  -2  -1  133.24   12.39
   2   2   1  155.68   11.47
   2  -2  -1  146.85   15.87
   2   2   1  146.77   12.94
   2   2   2  104.72   11.97
   2   2   2  108.06   21.95
   2   2   2  114.89    8.97
   2  -2  -2  114.68   14.48
   2   2   3  735.58   48.33
   2  -2  -3  782.84   34.91
   2   2   4 1091.14   59.28
   2  -2  -4 1248.48   44.53
  -2  -2   5  115.74   12.99
   2   2   5   95.91   21.62
   2  -2  -5  105.98   13.68
   2   2   6   37.36   17.78
   2  -2  -6   31.46    8.62
   2  -2  -6   31.93    8.71
   2   2   7   24.56   14.77
   2  -2  -7   22.08    7.17
   2   2   8  172.90   29.20
   2  -2  -8  172.37   18.45
   2   2   9    1.54   13.96
   2  -2  -9   16.31    6.70
   2  -2 -10   71.47   12.79
   2   2  10   76.23   23.89
   2   2  11   47.97    8.31
   2   2  11   45.49   18.40
   2   2  11   62.90   13.19
   2  -2 -11   60.68    8.02
   2  -2 -11   70.84    9.97
   2  -2 -11  104.27   10.17
   2   2  11   63.78   12.81
   2  -2 -11   69.66   10.94
   2   2  11   82.38   18.99
   2  -2 -12  549.18   21.11
   2   2  12  560.14   61.77
   2   2  12  570.85   32.37
   2  -2 -12  615.60   23.07
  -2   2 -12  612.59   43.71
   2  -2 -12  567.28   26.00
   2  -2 -12  555.80   29.19
   2  -2 -13   36.31    8.95
  -2   2 -13   48.62   16.69
   2   2  13   54.02   12.27
   2  -2 -13   36.50    8.23
   2   2  13   54.20   16.55
  -2  -2  14  277.40   21.90
   2   2  14  387.95   26.25
  -2   2 -14  357.13   36.32
   2   2  14  367.14   35.06
   2  -2 -14  322.53   22.08
   2  -2 -15   41.12    8.86
  -2  -2  15   43.75   10.18
   2   2  15   53.94   11.26
  -2   2 -15   38.33   12.33
  -2   2 -15   55.41   19.76
   2   2  15   51.84   15.62
  -2  -2  16    1.74    5.72
   2  -2 -16   -1.34    5.57
  -2   2 -16   -1.49    9.50
  -2   2 -16   10.37   17.28
   2   2  16    0.08    9.92
  -2  -2  17   94.20   11.21
  -2   2 -17  131.31   15.98
  -2   2 -17  168.20   24.41
   2   2  17  116.21   18.68
   2  -2 -17  141.67   12.80
   2   2  17  168.47   13.88
  -2   2 -18   76.15   10.68
   2  -2 -18   62.93    7.88
   2  -2 -19   99.89    7.49
   2   2  19  119.48    9.16
  -2  -2  19  126.19    7.23
  -2   3  19   44.43    5.65
   2   3 -19   48.54    6.92
   2  -3  18   68.73    8.61
  -2   3  18   45.30    7.51
  -2  -3 -18   48.87   11.77
  -2  -3 -18    1.82    2.25
   2   3 -18   55.67    8.68
  -2   3  18   20.93    7.44
  -2  -3 -17   15.50    5.74
   2  -3  17   29.61    7.69
  -2   3  17   20.54    6.49
  -2  -3 -17   23.90   12.61
   2   3 -17   22.09    3.38
   2   3 -17   20.86    8.38
  -2   3  17   15.80   10.09
   2  -3  16   21.14    7.67
  -2  -3 -16   20.71   14.62
   2   3 -16   17.58    3.84
   2   3 -16   10.50    8.01
  -2   3  16   18.79    8.14
  -2   3  16   17.03   10.92
  -2  -3 -16   13.43    7.07
  -2  -3 -15   38.79    9.78
   2  -3  15   49.15    9.85
   2   3 -15   48.99    6.33
   2   3 -15   32.15   10.04
   2  -3  14  186.36   16.33
   2   3 -14  167.14   11.25
  -2  -3 -14  199.18   18.72
   2   3 -14  172.88   10.31
   2  -3  13   54.24    9.65
  -2  -3 -13   55.74   10.79
   2   3 -13   53.18    7.05
   2   3 -13   49.25   10.93
   2   3 -13   56.24    6.50
   2  -3  13   45.17   15.60
   2  -3  12  670.59   29.33
   2   3 -12  607.83   21.48
  -2  -3 -12  567.01   32.20
   2   3 -12  502.16   37.39
   2  -3  12  600.17   30.16
   2   3 -12  634.20   21.20
   2  -3  12  751.63   49.39
   2   3 -12  467.72   28.64
   2  -3  11   42.67    8.47
   2  -3  11   40.18   18.63
   2   3 -11   38.13    6.16
   2  -3  11   40.27   15.73
   2   3 -11   34.67    9.12
   2   3 -11   33.68    5.59
   2   3 -11   29.58    9.30
   2  -3  11   39.85    9.38
   2  -3  10   96.96   23.36
   2   3 -10   79.98   14.40
   2  -3   9   65.95   18.46
   2   3  -9   51.22   11.26
   2  -3   8    3.44   10.77
   2   3  -8    1.47    4.41
   2  -3   7  546.31   42.35
   2   3  -7  558.63   31.88
   2  -3   6   90.71   17.77
   2  -3   6  106.77   14.08
   2   3  -6  102.84   13.75
   2  -3   5 1206.26   53.91
   2   3  -5 1137.24   41.29
   2  -3   5 1264.10   44.32
   2  -3   4  179.47   20.02
   2   3  -4  157.30   10.73
   2  -3   4  171.23   16.25
   2   3  -4  154.23   15.05
   2  -3   3 1800.49   55.18
   2  -3   3 1819.01   50.37
   2   3  -3 1874.63   37.70
   2   3  -3 1699.34   45.27
   2  -3   2  656.34   31.27
   2  -3   2  612.35   29.93
   2   3  -2  576.18   25.52
   2   3  -2  626.08   22.76
   2   3  -2  591.78   47.06
   2  -3   1  567.40   26.28
   2   3  -1  567.33   24.23
   2   3  -1  505.70   43.65
   2  -3   1  592.76   30.44
   2   3  -1  614.51   23.89
   2   3   0   68.19    8.97
   2  -3   0   74.07   12.29
   2   3   0   69.02   20.76
   2   3   0   64.33    8.15
   2   3   1  517.94   43.62
   2   3   1  569.45   21.94
   2  -3  -1  582.44   31.33
   2  -3  -2  635.84   32.41
   2   3   2  627.20   21.09
   2   3   3 1604.68   75.72
   2  -3  -3 1776.65   54.04
   2   3   4  139.58   26.00
   2  -3  -4  166.16   17.75
   2   3   5 1079.34   65.04
  -2  -3   5 1148.83   43.65
   2  -3  -5 1165.07   45.35
   2  -3  -6  100.25   14.72
   2   3   6  104.44   24.84
   2   3   7  545.19   49.76
   2  -3  -7  543.47   32.84
   2  -3  -8    3.11    4.89
   2   3   8   -4.15   15.90
   2  -3  -9   74.55   13.14
   2   3   9   60.40   22.48
   2  -3 -10   95.39   15.53
   2   3  10   82.66   26.31
   2   3  11   31.75   10.09
   2   3  11   22.79   17.14
   2  -3 -11   29.55    9.11
   2   3  11   26.87    7.32
   2  -3 -11   36.50    7.14
   2   3  11   32.05   10.94
   2  -3 -11   44.12    6.67
   2  -3 -11   46.09    8.55
   2   3  11   39.77   14.77
  -2   3 -11   39.43   14.20
   2  -3 -12  643.76   23.66
   2   3  12  592.94   28.65
   2   3  12  644.95   34.98
   2  -3 -12  608.99   27.07
   2  -3 -12  586.78   21.84
  -2   3 -12  694.28   46.04
   2   3  12  741.94   49.89
   2  -3 -12  610.45   30.37
   2  -3 -13   45.90    9.25
  -2  -3  13   55.62   10.79
  -2   3 -13   46.78   17.39
   2  -3 -13   53.04    7.77
   2   3  13   58.13   13.11
   2  -3 -13   42.64    8.61
   2   3  13   59.97   16.72
  -2  -3  14  139.11   15.14
   2   3  14  194.80   18.97
  -2   3 -14  197.17   28.09
  -2   3 -14  131.07   18.47
   2  -3 -14  128.13   12.91
   2   3  14  199.80   26.40
   2  -3 -14  179.58   16.43
   2  -3 -15   46.05    9.11
  -2   3 -15   37.21   12.75
   2   3  15   53.41   10.97
  -2   3 -15   57.54   19.84
  -2  -3  15   37.29    9.05
   2   3  15   50.78   15.30
   2  -3 -16   10.93    5.52
  -2  -3  16    9.67    5.57
  -2   3 -16   15.96   15.51
  -2   3 -16    6.08    9.47
   2   3  16   10.89    9.52
   2  -3 -17   19.98    5.73
  -2  -3  17   12.70    4.88
  -2   3 -17   28.83   10.16
   2   3  17   21.99   11.11
   2   3  17   18.73    6.43
   2  -3 -18   53.47    6.73
   2   3  18   48.29    6.56
  -2  -3  18   54.12    6.58
  -2   3 -18   56.51    9.26
  -2  -3  19   63.49    5.15
   2   3  19   60.85    6.95
  -2   3 -19   69.88    9.13
   2  -4  19    1.94    2.38
  -2   4  19   -0.74    2.96
   2  -4  18   57.18    7.51
  -2   4  18   40.85    7.00
   2   4 -18   45.79    8.08
  -2  -4 -18   46.18   10.39
  -2  -4 -18   42.89    5.58
  -2   4  18   22.14    8.04
  -2  -4 -17    5.15    4.64
   2  -4  17    5.56    6.21
  -2   4  17    4.49    5.04
   2   4 -17    2.85    1.89
  -2  -4 -17   -2.19    9.73
  -2   4  17    5.23    8.60
   2   4 -17    3.91    6.59
  -2  -4 -16    6.26    5.52
   2  -4  16    8.06    7.14
  -2   4  16    9.31    6.26
   2   4 -16    6.71    2.93
  -2  -4 -16   -3.87   12.16
  -2   4  16   12.57   11.34
   2   4 -16    4.82    7.59
   2  -4  15  141.09   14.52
   2   4 -15  128.73    9.64
  -2  -4 -15  113.80   14.95
   2  -4  14  156.75   15.55
   2   4 -14  126.18    9.84
   2   4 -14  143.36    9.34
  -2  -4 -14  136.99   16.07
   2  -4  13  100.86   12.87
   2   4 -13   83.91    8.53
   2   4 -13   81.62    7.62
   2   4 -13   64.73   12.08
  -2  -4 -13   70.14   13.02
   2  -4  13   75.74    8.46
   2   4 -13   68.32   12.27
   2  -4  12  268.42   19.37
   2   4 -12  248.13   14.21
   2  -4  12  234.17   14.34
   2   4 -12  209.02   20.61
   2   4 -12  256.45   13.66
   2   4 -12  230.73   20.36
  -2  -4 -12  251.06   21.85
   2  -4  11  537.05   26.08
   2   4 -11  515.37   19.10
   2  -4  11  446.51   49.43
   2   4 -11  510.63   19.57
   2  -4  11  447.87   19.51
   2   4 -11  401.60   33.17
   2   4 -11  414.11   28.68
   2  -4  11  459.88   26.53
   2   4 -11  438.37   26.80
   2  -4  10   89.91   11.03
   2  -4  10   80.93   21.66
   2   4 -10   82.51    8.05
   2   4 -10   71.04   13.51
   2   4 -10   81.62    8.14
   2   4 -10   84.00   12.39
   2  -4   9   19.19   12.66
   2   4  -9   35.89   10.20
   2  -4   8  140.17   24.69
   2   4  -8  152.12   18.28
   2  -4   7  174.37   24.67
   2   4  -7  171.35   18.44
   2  -4   6 2471.01   83.76
   2   4  -6 2298.13   62.85
   2  -4   6 2550.73   66.51
   2  -4   5 1161.28   53.09
   2  -4   5 1176.21   43.53
   2   4  -5 1058.33   40.35
   2  -4   4  108.74   15.51
   2  -4   4  111.47   13.57
   2   4  -4  101.49   12.39
   2  -4   3  133.23   15.22
   2  -4   3  129.91   14.58
   2   4  -3  116.92   12.83
   2  -4   2   26.19    6.85
   2   4  -2   33.22   17.99
   2  -4   2   31.94    8.83
   2   4  -2   35.26    7.11
   2   4  -1  314.73   38.15
   2   4  -1  343.63   19.17
   2  -4   1  339.12   24.02
   2   4   0    1.77   15.43
   2   4   0    1.95    2.80
   2  -4   0    4.45    6.64
   2   4   1  270.51   36.69
   2   4   1  328.90   17.13
   2   4   2   17.16   16.77
   2   4   2   33.56    5.29
   2  -4  -2   36.41   10.44
   2   4   3  105.56   24.49
   2  -4  -3  119.30   15.49
   2  -4  -4  110.20   15.42
   2   4   4  101.06   25.67
   2   4   5 1016.51   68.11
  -2  -4   5 1120.89   47.64
   2  -4  -5 1093.42   46.06
  -2  -4   6 2448.66   70.45
   2  -4  -6 2288.08   68.20
   2   4   7  176.24   31.84
   2  -4  -7  146.56   18.00
   2  -4  -8  144.46   18.21
   2   4   8  138.74   30.29
   2  -4  -9   32.56    9.14
   2   4   9   25.49   16.79
   2  -4 -10   56.75   12.80
   2   4  10   90.46   27.78
   2   4  10   97.34   11.93
   2   4  10   91.41   13.29
   2  -4 -10   81.51    9.01
   2  -4 -10   78.16   11.09
   2   4  10   90.66   19.95
  -2   4 -10   94.61   17.96
   2  -4 -10   78.67    8.43
  -2  -4  11  593.19   29.41
   2  -4 -11  490.24   25.19
   2   4  11  482.53   58.77
   2  -4 -11  384.00   32.47
   2   4  11  481.97   25.93
   2  -4 -11  494.45   20.45
   2   4  11  500.84   29.51
  -2   4 -11  544.35   39.64
   2  -4 -11  449.24   19.79
   2   4  11  474.08   31.54
   2   4  11  619.34   43.08
  -2  -4  12  286.29   20.81
   2   4  12  239.97   19.00
   2   4  12  246.00   21.87
   2  -4 -12  256.02   14.61
   2   4  12  258.62   22.93
   2  -4 -12  246.81   14.78
  -2   4 -12  264.33   30.11
   2   4  12  327.23   33.21
   2  -4 -12  231.77   17.69
  -2   4 -13   80.51   20.23
  -2   4 -13   72.96   14.15
   2  -4 -13   89.85    9.22
   2   4  13   85.61   13.86
  -2  -4  13   85.72   12.71
   2  -4 -13   79.70   11.04
   2  -4 -13   80.80   11.47
   2   4  13  100.62   19.65
  -2  -4  14  125.92   14.00
   2   4  14  149.94   16.72
  -2   4 -14  169.85   26.20
  -2   4 -14  128.23   19.11
   2  -4 -14  126.47   12.28
   2   4  14  166.53   23.75
   2  -4 -14  145.87   14.38
  -2  -4  15  105.54   12.91
  -2   4 -15   97.73   16.81
   2   4  15  130.37   15.51
  -2   4 -15  109.41   22.54
   2   4  15  142.06   21.25
   2  -4 -15  119.16   12.71
   2  -4 -16    6.43    4.56
  -2  -4  16    3.85    4.54
   2   4  16   11.72    9.80
  -2   4 -16   12.29   11.10
   2  -4 -17   -0.12    3.34
  -2   4 -17   -2.31    7.68
   2   4  17    0.66    7.55
   2   4  18   49.32    6.53
  -2  -4  18   53.40    6.23
  -2   4 -18   51.52   10.59
  -2  -4  19    2.04    2.02
  -2   4 -19    6.92    4.52
   2   4  19    7.44    4.04
  -2  -5 -18   16.56    3.78
   2  -5  18   23.52    5.33
  -2   5  18   20.07    4.70
  -2  -5 -18    7.14    5.27
  -2   5  18    7.07    6.13
   2   5 -18   11.35    5.19
   2  -5  17    2.39    5.86
  -2   5  17    4.82    4.49
  -2  -5 -17    7.11    8.97
   2   5 -17    1.96    1.72
  -2  -5 -17    3.39    4.15
  -2   5  17    4.06    8.17
   2   5 -17    1.03    6.00
   2  -5  16   66.54   10.57
  -2   5  16   55.28   10.00
   2   5 -16   56.00    5.87
   2   5 -16   16.46   10.39
  -2  -5 -16   47.16   14.02
  -2  -5 -16   58.32   10.42
  -2   5  16   48.23   14.42
   2  -5  15   57.87   10.58
  -2  -5 -15   50.69   11.11
   2   5 -15   54.95    6.55
   2   5 -15   46.93   11.21
   2  -5  15   41.19    6.06
   2  -5  14   19.72    8.33
  -2  -5 -14    7.64    8.02
   2   5 -14   30.01    5.59
   2  -5  14   14.09    4.42
   2   5 -14   18.51    4.05
   2   5 -14   14.93    8.49
   2  -5  13    0.55    6.16
  -2  -5 -13    4.01    6.56
   2   5 -13   -7.00    4.65
   2  -5  13    0.15    3.28
   2   5 -13    1.97    2.51
   2   5 -13   -0.37    6.76
   2  -5  12  338.99   21.84
   2   5 -12  305.83   15.74
   2  -5  12  276.64   15.96
   2   5 -12  308.07   14.78
   2  -5  11  110.70   12.91
   2   5 -11   94.45    8.90
   2  -5  11   87.70   23.03
   2  -5  11   83.23    9.30
   2   5 -11   70.45   14.13
   2   5 -11   97.33   17.09
   2   5 -11   96.37    8.73
   2   5 -11   82.90   13.23
   2  -5  10  456.95   24.14
   2  -5  10  341.90   42.00
   2   5 -10  391.44   16.98
   2  -5  10  366.62   18.11
   2   5 -10  346.53   30.12
   2   5 -10  364.79   27.62
   2   5 -10  396.30   16.80
   2   5 -10  404.68   25.76
   2  -5   9  109.00   11.64
   2  -5   9   68.80   19.12
   2   5  -9  101.93    8.72
   2   5  -9   74.30   13.63
   2  -5   8   17.06   11.22
   2   5  -8    6.17    5.94
   2  -5   7  116.07   20.22
   2   5  -7   93.54   13.93
   2  -5   6  293.49   29.36
   2   5  -6  298.63   23.51
   2  -5   6  314.49   23.87
   2  -5   5 3083.84   85.66
   2  -5   5 2959.93   91.05
   2  -5   5 3106.77   71.14
   2   5  -5 2924.52   69.05
   2  -5   4 2922.99   76.58
   2  -5   4 2894.96   68.36
   2   5  -4 2770.90   64.07
   2  -5   4 2733.00   84.35
   2  -5   3  133.81   15.51
   2   5  -3  139.21   13.88
   2  -5   3  134.00   19.09
   2   5  -2  348.01   43.33
   2   5  -2  344.62   20.59
   2  -5   2  324.49   23.98
   2  -5   2  364.07   28.09
   2   5  -1  933.75   66.91
   2   5  -1  944.24   32.54
   2  -5   1  889.69   40.33
   2  -5   1  960.89   42.29
   2  -5   0   55.90   10.34
   2   5   0   64.21   23.15
   2   5   0   69.08    8.67
   2  -5   0   55.12   11.30
   2   5   1  851.90   64.50
   2  -5  -1  899.26   41.61
   2   5   1 1017.13   30.78
   2   5   2  286.74   40.29
   2  -5  -2  352.80   26.80
   2   5   2  323.30   16.55
   2   5   3  118.90   28.28
   2  -5  -3  136.53   17.11
  -2  -5   4 2887.89   82.93
   2  -5  -4 2717.00   74.47
   2   5   5 2706.11  116.56
   2  -5  -5 2888.52   77.76
   2   5   6  284.73   40.78
  -2  -5   6  297.49   28.02
   2  -5  -6  271.84   25.23
   2  -5  -7  104.43   15.86
   2   5   7  107.78   28.25
   2  -5  -8    1.41    4.63
   2   5   8    6.92   13.22
   2  -5  -9   75.77   14.36
   2   5   9   62.72   23.02
   2   5  10  332.29   48.29
  -2   5 -10  380.79   27.08
   2  -5 -10  336.61   30.74
   2   5  10  436.45   24.46
   2  -5 -10  354.11   18.23
   2   5  10  366.86   25.25
  -2   5 -10  455.61   35.23
   2   5  10  347.76   32.38
   2  -5 -10  387.13   22.81
   2  -5 -11   83.49   12.18
   2  -5 -11   77.04   15.16
   2   5  11   70.71   23.51
   2   5  11  102.89   13.08
  -2   5 -11   90.48   14.99
  -2   5 -11  118.09   20.96
   2  -5 -11  102.56   10.22
   2  -5 -11   77.97    8.91
   2   5  11  105.81   19.94
   2   5  11   93.41   14.39
   2   5  12  288.67   22.84
   2   5  12  318.93   25.45
  -2   5 -12  355.46   33.97
   2   5  12  296.38   21.32
   2  -5 -12  327.49   16.56
  -2   5 -12  308.22   26.08
   2  -5 -12  294.51   15.62
   2  -5 -12  301.30   19.76
   2   5  12  291.90   31.31
  -2  -5  13    2.97    4.58
   2   5  13    6.85    6.86
   2   5  13   -6.76    8.13
   2  -5 -13    5.28    4.20
  -2   5 -13    5.44   12.49
  -2   5 -13    0.39   10.29
   2  -5 -13    4.62    5.50
   2   5  13    4.76    9.96
   2  -5 -14   19.54    6.02
  -2  -5  14   21.90    7.12
  -2   5 -14   17.74   12.40
   2   5  14   18.38    8.15
   2  -5 -14   18.28    7.15
   2   5  14   24.97   11.67
  -2  -5  15   45.32    8.35
   2   5  15   60.61   10.99
  -2   5 -15   57.55   14.86
   2  -5 -15   54.45    8.23
   2  -5 -15   45.20    8.02
   2   5  15   47.16   13.48
  -2   5 -16   65.70   14.00
   2  -5 -16   57.20    7.79
   2   5  16   54.10   13.22
   2  -5 -17   -0.74    1.92
  -2  -5  17    8.11    5.16
  -2   5 -17    8.06    8.80
  -2   5 -17   13.36    8.96
   2   5  17    2.24    7.54
   2   5  18   20.71    4.61
  -2  -5  18   17.81    4.06
  -2   5 -18   28.44    7.70
  -2  -5  19   29.16    3.05
  -2  -6 -18    6.72    2.60
   2  -6  18   14.95    4.17
  -2   6  18   10.10    3.15
  -2   6  18    2.27    6.15
   2  -6  17    7.47    5.22
  -2   6  17    5.52    4.01
  -2  -6 -17    3.42    6.02
   2   6 -17   -0.35    5.77
  -2  -6 -17    5.57    4.35
  -2   6  17    9.15    8.31
   2  -6  16    1.59    6.99
  -2  -6 -16    3.52    5.91
   2   6 -16   -1.39    3.10
   2  -6  16    2.28    2.30
  -2  -6 -16   -4.51    9.39
  -2   6  16    6.97    5.23
  -2   6  16   11.38   10.86
   2   6 -16    0.92    7.11
   2  -6  15   76.70   12.03
  -2  -6 -15   41.60   10.39
   2   6 -15   54.42    6.59
   2  -6  15   52.24    6.90
   2   6 -15   19.87   11.25
   2  -6  14   10.01    7.54
  -2  -6 -14    8.16    8.33
   2   6 -14   19.44    4.94
   2  -6  14    6.97    4.08
   2   6 -14   12.60    3.64
   2   6 -14   -1.54    7.86
   2  -6  13  257.72   19.62
   2   6 -13  234.09   13.66
   2  -6  13  213.21   14.23
   2   6 -13  225.22   12.12
  -2  -6 -13  234.39   21.87
   2   6 -12  316.58   15.99
   2   6 -12  337.66   15.30
   2  -6  12  305.75   17.16
   2   6 -11  642.00   22.56
   2  -6  11  612.20   24.05
   2   6 -11  663.52   21.50
   2  -6  10  384.35   22.61
   2  -6  10  302.41   39.19
   2   6 -10  351.72   16.43
   2  -6  10  321.43   17.46
   2   6 -10  332.36   30.48
   2   6 -10  338.42   24.61
   2   6 -10  339.22   15.70
   2  -6   9  155.59   14.35
   2  -6   9  128.06   24.44
   2   6  -9  156.89   10.74
   2  -6   9  142.72   11.63
   2   6  -9  145.41   10.36
   2   6  -9  147.12   19.51
   2   6  -9  117.68   16.46
   2  -6   8   33.59   14.68
   2   6  -8   29.43    8.84
   2  -6   7   28.28   10.91
   2   6  -7   29.72    9.24
   2  -6   6   69.05   17.11
   2  -6   6   68.41   15.79
   2  -6   6   75.25   11.93
   2   6  -6   72.65   12.48
   2  -6   5  589.04   31.71
   2  -6   5  565.64   42.43
   2   6  -5  557.16   31.04
   2  -6   4  514.59   29.50
   2   6  -4  504.00   28.42
   2  -6   4  530.51   39.48
   2  -6   3  992.10   42.28
   2  -6   3  923.05   49.04
   2   6  -3  934.80   36.58
   2   6  -2  858.60   69.73
   2  -6   2  815.51   43.72
   2   6  -2  791.44   32.42
   2  -6   2  791.21   38.97
   2   6  -1  139.30   32.82
   2  -6   1  135.79   17.48
   2  -6   1  141.72   17.05
   2   6  -1  138.81   13.35
   2   6   0  528.36   55.10
   2  -6   0  586.11   33.00
   2   6   0  614.73   26.17
   2  -6   0  533.67   33.62
   2   6   1  150.67   32.38
   2  -6  -1  142.07   15.81
   2   6   1  146.76   12.33
   2  -6  -2  818.70   41.84
   2   6   2  748.61   64.25
   2   6   3  852.39   68.93
   2  -6  -3  947.59   45.45
   2   6   4  418.28   49.94
   2  -6  -4  469.50   32.44
  -2  -6   4  523.85   39.71
   2   6   5  512.21   55.52
  -2  -6   5  599.40   41.93
   2  -6  -5  548.66   35.73
   2  -6  -6   76.40   14.39
   2   6   6   50.59   20.72
  -2  -6   6   76.30   16.96
   2  -6  -7   31.83   10.05
   2   6   7   17.76   16.13
   2  -6  -8   40.35   10.98
   2   6   8   13.91   16.66
   2  -6  -9  150.74   12.86
   2  -6  -9  138.38   14.26
   2  -6  -9  129.31   19.40
   2   6   9  145.21   32.80
   2   6   9  157.24   15.02
   2  -6  -9  138.41   11.72
   2   6   9  125.06   14.78
  -2   6  -9  156.03   17.71
   2   6  10  255.45   44.16
   2  -6 -10  349.51   22.34
   2  -6 -10  292.78   29.61
   2  -6 -10  348.01   17.81
   2   6  10  362.74   22.78
  -2   6 -10  395.30   32.86
   2   6  10  343.00   24.76
  -2   6 -10  333.59   26.32
   2  -6 -10  319.97   21.43
   2   6  11  603.65   31.45
   2   6  11  637.37   30.47
  -2   6 -11  630.74   35.94
   2  -6 -11  637.57   23.22
   2  -6 -11  608.42   29.04
   2  -6 -11  587.54   22.71
  -2   6 -12  320.35   26.44
   2   6  12  341.96   26.52
   2   6  12  294.04   21.55
   2  -6 -12  344.22   16.68
   2   6  12  314.59   23.10
   2  -6 -12  313.13   16.02
  -2   6 -12  395.59   33.99
   2  -6 -12  313.68   20.49
   2   6  13  221.15   20.98
   2   6  13  197.42   17.76
   2  -6 -13  232.43   13.36
  -2   6 -13  216.81   23.21
   2  -6 -13  189.71   16.12
   2   6  13  152.92   21.45
  -2   6 -14    9.61   12.46
   2   6  14   16.41    8.43
   2  -6 -14   12.96    6.27
   2   6  14    2.29    8.12
  -2   6 -15   53.05   10.42
  -2   6 -15   53.78   14.71
   2   6  15   65.95   11.18
   2  -6 -15   46.02    7.86
   2   6  15   37.00   11.83
  -2  -6  16    7.01    5.58
  -2   6 -16   12.29    9.95
   2   6  16    7.33    5.38
  -2   6 -16    7.52    9.86
   2   6  16    2.54    7.70
  -2   6 -17   13.32    7.57
  -2  -6  17    6.02    4.17
  -2  -6  18   11.41    2.93
  -2   6 -18   10.08    5.03
   2   6  18    8.93    3.32
   2  -7  18   17.08    3.39
  -2   7  18    4.57    4.66
   2  -7  17   73.41    7.79
  -2   7  17   62.78    6.74
  -2  -7 -17    3.50    1.94
  -2  -7 -17   68.48    7.83
  -2   7  17   42.28   10.08
   2  -7  16   21.61    6.71
  -2  -7 -16   15.20    6.59
  -2   7  16   11.68    5.32
   2   7 -16   10.60    2.78
   2  -7  16   16.67    3.95
  -2  -7 -16   17.02    8.53
  -2   7  16   19.94   10.70
  -2  -7 -15   -0.28    6.17
   2   7 -15   -2.23    8.92
   2  -7  15    0.21    6.44
   2   7 -15    1.00    3.04
   2  -7  15    3.83    3.61
   2  -7  14   33.59    9.15
  -2  -7 -14   18.32    9.36
   2   7 -14   37.33    6.06
   2   7 -14   29.70    4.50
   2  -7  14   23.39    5.61
   2  -7  13   12.11    8.15
   2   7 -13   12.64    4.81
   2  -7  13    3.05    4.17
   2   7 -13    6.08    3.38
   2   7 -13    1.14    8.50
   2   7 -12  523.33   20.22
   2  -7  12  508.61   22.28
   2   7 -12  515.04   18.78
   2  -7  11  156.57   15.57
   2   7 -11  143.33   11.01
   2  -7  11  127.02   11.71
   2   7 -11  124.45    9.87
   2   7 -11   98.84   14.86
   2  -7  10   93.98   12.52
   2   7 -10   71.25    7.85
   2  -7  10   73.67    9.27
   2   7 -10   80.10    8.18
   2   7 -10   57.47   12.20
   2  -7   9   11.37    6.42
   2   7  -9    5.45    3.67
   2  -7   9    6.22    4.36
   2   7  -9    9.56    4.31
   2   7  -9    1.51    3.96
   2   7  -9    4.41    6.79
   2   7  -8  397.99   16.68
   2   7  -8  384.53   30.96
   2  -7   8  368.98   18.46
   2   7  -8  405.83   16.72
   2   7  -8  387.15   26.94
   2  -7   7   56.46   16.07
   2   7  -7   33.30    9.62
   2  -7   6  338.00   35.74
   2   7  -6  329.33   26.26
   2  -7   5   15.26    5.46
   2  -7   5    4.03    9.52
   2   7  -5   14.59    6.34
   2  -7   4  915.24   40.82
   2  -7   4  975.45   55.11
   2   7  -4  940.33   40.17
   2  -7   3  221.48   20.67
   2   7  -3  193.99   17.62
   2  -7   3  199.94   25.10
   2  -7   2  566.46   38.77
   2   7  -2  547.10   28.37
   2  -7   2  537.34   32.85
   2   7  -1  218.23   39.12
   2  -7   1  245.56   24.33
   2   7  -1  236.65   18.11
   2  -7   1  201.42   21.22
   2   7   0   88.47   29.20
   2  -7   0  108.41   15.91
   2   7   0   97.19   11.18
   2  -7   0   73.82   13.94
   2   7   1  223.12   40.62
   2  -7  -1  195.43   21.58
   2   7   1  237.30   16.58
   2   7   2  459.23   55.00
   2  -7  -2  537.23   35.57
  -2  -7   3  210.77   29.22
   2   7   3  174.27   35.73
   2  -7  -3  198.45   22.39
  -2  -7   4  955.50   56.53
   2   7   4  810.62   72.41
   2  -7  -4  900.09   47.59
   2   7   5    8.92   15.79
   2  -7  -5   16.38    7.89
  -2  -7   5   15.21   12.00
   2   7   6  278.28   44.91
  -2  -7   6  316.26   33.93
   2  -7  -6  312.01   28.93
   2   7   7   22.57   18.83
   2  -7  -7   33.09   10.19
   2  -7  -7    3.64    5.15
  -2  -7   7    6.09    9.45
   2  -7  -8  368.78   19.59
   2   7   8  347.64   52.62
   2  -7  -8  416.25   23.07
   2   7   8  343.88   24.19
   2  -7  -8  360.05   32.65
   2   7   8  382.07   22.80
  -2   7  -8  400.81   26.89
   2  -7  -8  380.11   18.41
   2   7   8  400.58   24.54
   2  -7  -9   33.60    7.00
   2   7   9   15.72    8.20
   2  -7  -9   20.30    7.34
   2  -7  -9   12.47    7.23
   2   7   9    8.78   12.91
   2   7   9    7.78    8.28
   2   7   9    6.21    6.43
  -2   7  -9    4.11    8.70
   2  -7  -9   24.21    6.14
   2  -7 -10   84.27   10.10
  -2   7 -10   77.00   15.26
   2  -7 -10   94.03   12.38
   2   7  10   83.36   12.87
   2   7  10   71.26   12.58
   2  -7 -10   74.81    8.48
   2  -7 -11  136.44   14.99
   2   7  11  144.80   15.84
   2  -7 -11  146.06   11.10
  -2   7 -11  139.92   18.77
   2   7  11  133.55   15.74
   2  -7 -11  123.81   14.13
   2   7  12  494.47   27.19
   2   7  12  490.32   27.42
  -2   7 -12  516.29   33.68
   2  -7 -12  540.78   20.03
   2  -7 -12  521.67   25.85
   2  -7 -12  497.13   19.85
   2   7  13   15.64    9.33
  -2   7 -13    6.44    9.09
   2   7  13  -10.23    9.64
  -2   7 -13    6.68   11.30
   2  -7 -13   11.49    6.72
   2   7  13   23.02   13.49
  -2   7 -14   26.67    9.99
  -2  -7  14   36.49    7.57
   2   7  14   36.37    9.42
  -2   7 -14   23.97   13.83
  -2   7 -14   27.02   10.69
   2  -7 -14   31.27    7.74
   2   7  14    1.96    7.89
  -2   7 -15    8.91    6.28
  -2  -7  15    7.53    5.52
   2   7  15    0.87    5.88
  -2   7 -15    5.31    8.94
   2  -7 -15    4.48    4.95
   2   7  15    3.55    7.34
  -2   7 -16   25.20    8.40
  -2  -7  16   19.55    5.06
   2   7  16   22.33    5.98
   2   7  16    1.36    7.35
  -2   7 -17   69.07    9.02
  -2  -7  17   61.91    5.95
  -2  -7  18    8.02    2.22
   2   7  18   14.71    4.08
  -2  -8 -17   42.72    5.69
  -2   8  17   43.50    8.69
   2  -8  17   58.50    6.01
  -2  -8 -16   31.29    7.17
  -2   8  16    2.36    1.27
   2  -8  16   25.30    4.24
   2  -8  16   27.37    5.88
  -2  -8 -16   -4.51    2.37
  -2   8  16   37.84   11.08
   2  -8  15    2.08    5.39
  -2  -8 -15    6.83    7.07
  -2   8  15    6.94    4.96
   2   8 -15   -0.84    3.00
   2  -8  15    3.18    3.46
   2  -8  14  297.96   18.50
   2   8 -14  247.85   12.99
   2  -8  14  237.35   14.35
   2   8 -14  246.78   11.35
  -2  -8 -14  250.53   20.79
   2  -8  13   43.55    9.25
   2   8 -13   34.09    5.97
   2  -8  13   37.06    7.22
   2   8 -13   44.22    6.00
   2   8 -12  487.44   19.32
   2  -8  12  485.59   21.99
   2   8 -12  467.22   17.97
   2   8 -11   17.43    9.57
   2  -8  11   33.08    8.53
   2   8 -11   35.27    6.04
   2  -8  11   27.11    6.71
   2   8 -11   24.25    5.09
   2   8 -10   78.14    8.33
   2  -8  10   66.00    9.11
   2   8 -10   69.54    7.88
   2  -8  10   86.45   12.26
   2   8 -10   48.68   12.03
   2  -8   9  119.20   13.23
   2   8  -9  115.46    9.52
   2  -8   9  101.55   10.69
   2   8  -9  105.07    9.57
   2  -8   8    4.49    5.58
   2  -8   8    4.80    3.10
   2   8  -8    0.29    3.71
   2  -8   8   -0.83    4.79
   2   8  -8    3.45    3.78
   2   8  -8   11.56    7.27
   2  -8   7  127.32   12.81
   2  -8   7  102.99   21.60
   2  -8   7  101.71    9.28
   2   8  -7  113.40    9.10
   2  -8   7  114.92   10.64
   2   8  -7  106.82    9.47
   2   8  -7  112.74   16.96
   2  -8   6   66.79    9.20
   2  -8   6   62.68   17.22
   2   8  -6   53.05    6.10
   2  -8   6   54.72    7.46
   2   8  -6   58.37   12.01
   2   8  -6   55.09    6.94
   2   8  -5   12.84    6.11
   2  -8   5   13.20   10.73
   2  -8   4  294.66   32.12
   2   8  -4  290.48   23.65
   2  -8   3  263.95   22.88
   2  -8   3  264.39   29.30
   2   8  -3  271.19   21.92
   2  -8   2  230.41   26.03
   2   8  -2  240.88   20.02
   2  -8   2  221.73   22.18
   2  -8   1  161.83   21.00
   2   8  -1  159.37   37.36
   2   8  -1  157.73   15.84
   2  -8   1  142.87   18.56
   2  -8   0   45.67   11.04
   2   8   0   50.50   24.83
   2   8   0   59.70    9.36
   2  -8   0   47.02   11.33
   2   8   1  186.33   38.97
   2  -8  -1  124.24   18.35
  -2  -8   2  238.48   33.10
   2   8   2  208.43   40.23
   2  -8  -2  205.59   22.98
  -2  -8   3  298.24   35.62
   2   8   3  277.89   46.34
   2  -8  -3  276.40   27.41
  -2  -8   4  341.97   37.61
   2  -8  -4  295.93   28.44
   2   8   4  232.31   41.82
   2   8   5   12.36   18.40
   2  -8  -5    5.14    6.84
  -2  -8   5   10.73   13.04
   2  -8  -6   55.77    8.15
   2   8   6   54.26    9.80
   2   8   6   40.64   21.36
   2   8   6   67.91   10.80
   2  -8  -6   53.04   13.01
  -2  -8   6   38.32   15.34
   2   8   6   45.67    9.55
   2   8   7  122.85   14.40
   2  -8  -7  105.92   12.13
  -2  -8   7  122.23   23.12
  -2   8  -7  100.07   14.46
   2  -8  -7  102.10   18.04
   2   8   7   56.23   24.89
   2  -8  -7  130.24   12.40
   2   8   7  119.42   13.84
   2  -8  -7  117.04   11.38
   2   8   7  109.21   14.30
   2   8   8    3.62    6.17
   2   8   8    7.79    7.67
   2  -8  -8    7.00    4.81
   2  -8  -8    5.25    6.07
   2   8   8   11.64    7.84
   2   8   8    4.71   13.55
   2  -8  -8   11.54    6.67
  -2   8  -8    6.22    8.53
   2  -8  -8    9.10    5.00
   2   8   9  106.25   14.29
   2  -8  -9   97.95   10.64
   2  -8  -9  118.85   13.63
   2   8   9  105.21   13.77
  -2   8  -9  111.08   16.42
   2  -8  -9  105.67    9.96
   2   8   9   93.27   13.70
   2  -8 -10   75.87    9.66
   2  -8 -10   66.94   10.70
   2   8  10   74.36   11.65
   2  -8 -10   64.66    8.03
  -2   8 -10   68.32   14.35
   2   8  10   75.27   12.07
   2  -8 -11   26.63    8.09
  -2   8 -11   18.70   11.13
   2   8  11   36.57    9.92
  -2   8 -11   37.69   10.24
   2  -8 -11   37.35    6.06
  -2   8 -11   30.18   12.02
   2   8  11   31.06    8.51
   2  -8 -11   24.45    7.87
  -2   8 -12  490.77   29.76
  -2   8 -12  432.70   30.16
   2   8  12  449.86   26.70
  -2  -8  12  447.34   19.75
  -2   8 -12  483.19   32.15
   2  -8 -12  484.41   19.07
   2  -8 -12  474.71   24.59
   2   8  13   48.81   11.63
  -2   8 -13   33.37   11.46
  -2  -8  13   42.83    7.38
   2   8  13   30.40    8.84
  -2   8 -13   50.73   11.51
   2  -8 -13   40.73    8.52
  -2   8 -14  249.56   20.00
  -2  -8  14  248.04   14.19
  -2   8 -14  245.61   20.19
   2   8  14  270.46   20.45
   2  -8 -14  267.54   15.94
  -2   8 -15   -1.38    5.09
  -2  -8  15    5.50    4.15
  -2   8 -15    2.73    6.06
   2  -8 -15    5.84    4.31
  -2  -8  16   29.52    4.77
  -2   8 -16   27.55    6.74
   2   8  16   31.55    5.62
  -2  -8  17   57.88    4.80
  -2  -8  17   45.93    4.42
   2  -9  16   15.10    3.95
  -2  -9 -16   13.21    4.85
   2  -9  16   17.96    3.56
  -2   9  16   17.57    7.63
   2  -9  15   -2.91    4.43
  -2  -9 -15    3.12    5.51
   2  -9  15    1.48    3.10
  -2   9  15   10.67    8.93
   2   9 -14   71.95    6.86
   2  -9  14   74.24    8.21
   2   9 -14   77.87    6.06
  -2  -9 -14   68.80   12.16
   2  -9  14   88.01    9.88
   2  -9  13   -2.61    5.95
   2   9 -13   -4.30    3.98
   2  -9  13   -1.55    4.52
   2   9 -13    5.73    2.88
   2  -9  12  189.26   15.39
   2   9 -12  153.57   10.90
   2  -9  12  167.25   13.29
   2   9 -12  164.92   10.71
   2  -9  11  115.40   12.91
   2   9 -11  102.65    9.20
   2  -9  11  119.89   12.80
   2   9 -11  101.58    8.98
   2  -9  10  173.64   15.24
   2   9 -10  148.05   10.99
   2  -9  10  142.43   12.70
   2   9 -10  144.49   10.58
   2  -9   9   31.73    5.82
   2   9  -9   42.09    6.30
   2  -9   9   42.21    8.64
   2  -9   9   33.37    7.29
   2   9  -9   37.25    6.39
   2  -9   8   67.17   10.11
   2  -9   8   60.70    7.74
   2   9  -8   68.39    7.43
   2  -9   8   56.05    8.37
   2   9  -8   70.75   13.01
   2   9  -8   58.13    7.40
   2  -9   7  116.03   10.37
   2   9  -7  131.92    9.74
   2  -9   7  118.49   11.47
   2  -9   7  136.24   25.19
   2   9  -7  109.89   17.42
   2   9  -7  119.49   10.03
   2   9  -7  116.57   15.58
   2  -9   7  133.33   13.18
   2  -9   6  190.65   13.09
   2   9  -6  195.50   11.36
   2  -9   6  201.86   14.38
   2   9  -6  211.43   22.99
   2  -9   6  207.25   30.10
   2   9  -6  197.90   12.21
   2   9  -6  199.02   19.63
   2  -9   6  213.16   16.05
   2  -9   5   51.59    7.34
   2   9  -5   53.51    5.97
   2  -9   5   50.04    7.54
   2   9  -5   39.08   11.93
   2   9  -5   48.34    6.70
   2   9  -5   47.13   10.98
   2  -9   5   45.31   14.87
   2  -9   5   55.08    8.63
   2  -9   4   64.46    8.04
   2  -9   4   55.09    7.65
   2   9  -4   59.10    6.81
   2   9  -4   50.60   12.34
   2   9  -4   61.52   11.63
   2  -9   4   53.47   15.83
   2   9  -3   34.56    8.95
   2  -9   3   29.43   11.63
   2  -9   2  107.85   18.95
   2   9  -2  106.05   14.31
   2  -9   2  113.29   16.30
   2  -9   1   36.19    9.40
   2   9  -1   42.55    8.87
   2  -9   1   38.81   11.18
   2  -9   0   31.77    9.74
   2   9   0   39.84   21.59
   2   9   0   35.74    7.83
   2  -9  -1   33.51   10.16
   2   9   1   42.95   24.48
  -2  -9   1   66.22   22.46
  -2  -9   2  139.97   28.92
   2  -9  -2  109.83   17.95
   2   9   2  103.33   31.21
   2   9   3   28.58    8.39
   2  -9  -3    3.95    5.41
  -2  -9   3   58.69   21.31
   2   9   3   38.85   22.55
   2   9   3   32.65    8.00
   2  -9  -3   30.56   10.31
   2  -9  -3   29.25    6.00
   2   9   4   68.97   11.26
  -2   9  -4   61.48   13.18
   2   9   4   54.86    9.69
   2   9   4   69.98   31.08
   2  -9  -4    5.02    5.99
  -2  -9   4   59.14   19.16
   2  -9  -4   52.94    7.86
   2  -9  -4   54.95   13.02
   2   9   4   63.71   11.61
   2  -9  -5   57.26    8.27
   2   9   5   55.71   10.80
   2  -9  -5   47.39   12.47
  -2   9  -5   52.79   13.23
   2   9   5   62.44   28.09
   2  -9  -5   -2.00    6.82
   2   9   5   46.17    9.99
  -2  -9   5   54.07   18.54
   2   9   5   63.13   11.79
   2  -9  -5   45.40    7.31
   2   9   6  207.72   18.59
   2  -9  -6  202.58   14.76
  -2  -9   6  183.85   29.57
   2  -9  -6  186.50   15.37
  -2   9  -6  198.89   21.97
   2  -9  -6  199.09   25.31
   2   9   6  191.07   16.73
   2   9   6  107.75   30.35
   2  -9  -6  171.74   12.92
   2   9   6  167.24   17.79
   2   9   7  119.23   14.99
   2  -9  -7  125.79   12.04
   2  -9  -7  126.45   13.49
  -2  -9   7  101.27   21.90
  -2   9  -7  104.27   17.67
   2   9   7  124.43   14.58
   2   9   7   93.22   29.88
   2  -9  -7  106.46   10.32
   2   9   7  114.47   14.66
   2  -9  -8   66.65    9.17
   2   9   8   55.09   10.99
   2  -9  -8   62.56   10.01
  -2   9  -8   59.33   14.79
   2   9   8   52.01   10.99
   2   9   8   56.19   10.96
   2   9   9   36.63   10.14
   2  -9  -9   39.84    7.38
   2  -9  -9   49.49    9.45
  -2   9  -9   29.03   12.85
   2   9   9   23.24    8.69
   2   9   9   31.30    8.20
   2  -9 -10  148.94   12.51
   2  -9 -10  145.35   14.62
  -2   9 -10  133.15   19.54
   2   9  10  171.26   17.09
  -2  -9  10  143.46   11.05
   2   9  10  151.99   15.87
   2  -9 -11   99.63   12.62
  -2   9 -11  122.94   18.06
   2   9  11   93.81   13.37
  -2  -9  11  107.20    9.73
   2  -9 -11   93.70   12.86
  -2   9 -12  148.21   18.89
   2   9  12  137.96   15.52
  -2  -9  12  168.17   11.70
  -2   9 -12  154.77   15.95
   2  -9 -12  163.86   10.67
   2  -9 -12  170.60   14.95
  -2   9 -13   -0.51    8.47
   2   9  13   -8.20    9.61
  -2  -9  13    2.81    4.11
   2   9  13    6.89    8.21
  -2   9 -13    6.65    6.32
   2  -9 -13   -1.13    5.23
  -2   9 -14   78.79   11.36
  -2   9 -14   80.46   10.73
  -2  -9  14   88.27    7.84
   2   9  14   81.97   11.70
   2  -9 -14   90.24    9.09
  -2   9 -15    7.27    2.61
  -2   9 -15    0.46    4.33
  -2  -9  15    4.65    3.10
   2   9  15    0.90    4.51
   2  -9 -15    3.40    3.67
  -2  -9  16   20.93    3.74
  -2  -9  16   11.97    2.73
   2 -10  16   23.77    3.14
  -2 -10 -16   33.11    5.33
  -2  10  16   29.51    6.12
   2 -10  15   97.93    7.51
  -2  10  15  114.57   14.43
  -2 -10 -15  100.74   10.54
   2 -10  15   92.47    7.31
  -2 -10 -14   45.32    9.34
   2 -10  14   46.13    6.56
   2 -10  14   46.86    6.43
   2  10 -14   43.87    4.29
   2 -10  13   23.86    5.71
  -2 -10 -13   13.05    8.52
   2  10 -13   13.27    3.32
   2 -10  13   22.52    6.01
   2  10 -13   21.61    3.81
   2  10 -12   97.04    8.23
   2 -10  12   97.27   10.18
   2  10 -12  108.26    8.33
   2 -10  12  103.97   11.11
   2 -10  11    9.93    5.30
   2  10 -11    5.08    3.16
   2 -10  11    9.12    5.70
   2  10 -11   13.18    4.62
   2 -10  10   67.21    7.70
   2  10 -10   69.74    7.56
  -2 -10 -10   72.39   10.28
   2 -10  10   61.77    9.02
   2  10 -10   80.01    8.22
   2 -10  10   80.45   10.45
   2 -10   9   35.80    7.56
   2 -10   9   31.36    6.07
   2  10  -9   38.63    5.85
   2  10  -9   46.36    6.76
  -2 -10  -9   28.52    7.39
   2 -10   9   30.45    7.13
   2  10  -9   19.76    8.87
   2 -10   8    2.13    4.54
   2 -10   8   12.15    4.67
   2  10  -8    7.24    2.84
   2 -10   8    7.07    5.03
   2  10  -8   15.30    5.15
   2  10  -8    3.46    8.16
   2 -10   7  172.99   13.01
   2  10  -7  179.22   11.29
   2 -10   7  182.12   14.10
   2  10  -7  191.46   18.38
   2 -10   7  200.28   15.64
   2  10  -7  198.44   12.50
   2 -10   6  406.51   19.60
   2  10  -6  438.71   17.01
   2 -10   6  418.20   21.03
   2  10  -6  479.85   28.58
   2  10  -6  462.84   18.56
   2 -10   6  457.29   22.74
   2 -10   5  554.62   22.94
   2 -10   5  608.18   24.99
   2 -10   5  621.32   51.73
   2 -10   5  622.52   26.27
   2  10  -5  600.95   32.17
   2  10  -5  630.95   21.31
   2  10  -5  637.41   39.44
   2 -10   4  553.92   22.94
   2 -10   4  553.13   23.45
   2 -10   4  549.51   46.63
   2  10  -4  565.97   19.93
   2  10  -4  532.04   35.63
   2 -10   4  556.68   24.46
   2 -10   3    7.43    4.66
   2 -10   3    1.92    3.92
   2 -10   3    0.16    3.95
   2  10  -3    2.33    4.74
   2  10  -3    6.88    3.84
   2 -10   3   -1.02    7.18
   2  10  -2   56.13   11.33
   2 -10   2   62.64    8.40
   2  10  -2   62.19   11.40
   2  10  -2   68.91    7.17
   2 -10   2   54.24    7.81
   2 -10   2   61.42   15.29
   2 -10   1   98.15   10.31
   2  10  -1   79.75   12.99
  -2  10   1   88.85   13.60
   2 -10   1  101.57   10.19
   2  10  -1   89.94   11.79
   2  10  -1   82.65   12.82
  -2 -10  -1  129.78   28.51
   2  10  -1   94.03    8.05
   2 -10   0    2.05    3.87
   2  10   0    3.74    6.58
   2 -10   0  -10.15    5.84
  -2  10   0   10.21    8.57
   2 -10   0   -2.22    4.84
  -2 -10   0    9.98   19.92
   2  10   0   -1.63    5.70
   2  10   0   -0.10    2.04
   2 -10  -1  102.71   10.59
   2  10   1  100.06   13.69
  -2  10  -1  107.99   16.38
   2  10   1   93.24   11.85
   2  10   1  101.76   32.94
  -2 -10   1  120.45   27.24
   2 -10  -1   85.83   16.38
   2 -10  -2   42.90   12.25
   2 -10  -2   64.32    8.45
   2  10   2   61.76   11.35
  -2 -10   2   76.27   24.27
  -2  10  -2   66.58   14.04
   2  10   2   40.47   21.94
   2 -10  -2    8.04    6.82
   2  10   2   58.42    9.68
   2  10   2   60.18   11.90
   2  10   3   -2.62    6.16
   2 -10  -3   -0.39    3.79
  -2 -10   3    9.30   15.54
  -2  10  -3    9.55   10.87
   2  10   3   30.47   22.41
   2 -10  -3    3.03    6.10
   2  10   3    5.82    6.64
   2 -10  -3   -1.00    5.38
   2  10   3    7.46    7.63
   2 -10  -4  552.18   23.90
   2  10   4  561.15   29.87
  -2 -10   4  565.81   52.39
   2  10   4  494.78   65.92
  -2  10  -4  605.18   35.03
   2 -10  -4  479.47   21.51
   2  10   4  539.60   26.67
   2 -10  -4  506.66   40.42
   2  10   4  518.40   30.43
   2 -10  -5  597.96   24.91
   2  10   5  561.62   69.57
  -2 -10   5  562.79   52.80
  -2  10  -5  644.19   37.34
   2  10   5  564.65   27.88
   2 -10  -5  569.25   42.97
   2  10   5  564.96   31.50
   2  10   5  630.97   31.45
   2  10   6  424.89   26.53
   2 -10  -6  420.52   21.27
   2 -10  -6  445.60   23.42
  -2  10  -6  452.99   32.16
   2  10   6  434.04   24.92
   2  10   6  403.80   26.59
   2  10   7  158.94   17.08
   2 -10  -7  173.05   13.86
   2 -10  -7  197.64   15.97
  -2  10  -7  176.32   22.52
   2  10   7  163.11   16.31
   2  10   7  164.09   17.09
   2  10   8    8.41    6.21
   2  10   8    4.77    7.09
   2 -10  -8   14.43    5.86
   2 -10  -8   10.56    5.58
  -2  10  -8    8.87   11.39
   2  10   8   11.98    8.24
   2  10   9   27.19    9.67
   2 -10  -9   33.08    6.81
   2 -10  -9   37.08    8.36
  -2  10  -9   34.32   13.71
   2  10   9   26.51    8.86
   2  10   9   33.06    8.64
   2 -10 -10   71.28    8.62
   2 -10 -10   83.36   11.39
   2  10  10   76.73   12.74
  -2  10 -10   82.26   17.00
   2 -10 -11    6.67    6.13
  -2  10 -11   12.29   11.07
   2  10  11    6.54    8.12
  -2 -10  11   18.45    5.07
   2 -10 -11   11.67    7.34
  -2  10 -12   98.47   15.20
  -2 -10  12  107.00    8.53
   2  10  12   74.80   11.11
   2 -10 -12  104.44   11.60
  -2  10 -13   21.03    8.58
  -2 -10  13   29.12    4.64
   2  10  13   24.05    8.75
   2 -10 -13   26.82    6.32
  -2  10 -14   48.62    8.12
  -2 -10  14   46.48    5.03
   2  10  14   42.48    8.10
   2 -10 -14   53.87    6.66
  -2 -10  15  107.79    7.34
  -2 -10  15   86.94    5.73
   2  10  15   87.47    8.35
   2 -10 -15  102.16    7.14
  -2 -10  16   56.05    4.30
  -2  10 -16   66.98    7.14
   2 -11  15   43.99    4.50
  -2  11  15   37.36    6.99
  -2 -11 -15   39.24    6.01
   2 -11  14   60.83    6.31
  -2 -11 -14   62.35    8.91
   2  11 -14   42.28    3.58
   2 -11  14   44.37    4.94
   2 -11  13  104.23    9.10
   2  11 -13  106.20    6.80
  -2 -11 -13  103.28   12.52
   2 -11  13   94.46    8.16
   2 -11  12    7.23    4.06
   2 -11  12    1.47    4.64
   2  11 -12    1.82    2.44
   2 -11  11   48.44    5.87
  -2 -11 -11   54.44    8.15
   2 -11  11   48.56    8.20
   2  11 -11   52.20    6.44
   2 -11  11   53.51    7.59
   2 -11  10   63.31    7.16
   2  11 -10   63.56    6.71
  -2 -11 -10   69.05    9.66
   2 -11  10   67.21    9.29
   2 -11  10   73.04    8.87
   2  11 -10   71.12    7.51
   2 -11   9   42.08    7.50
   2 -11   9   39.53    6.57
   2  11  -9   40.73    5.67
  -2 -11  -9   41.07    8.74
   2 -11   9   33.76    7.19
   2  11  -9   48.15    6.75
   2 -11   8   10.77    5.19
   2 -11   8    7.64    4.15
   2  11  -8    3.05    2.20
   2 -11   8    1.12    5.12
   2  11  -8    8.86    4.52
   2 -11   7   28.03    6.70
   2 -11   7   23.89    5.91
   2  11  -7   25.11    4.27
   2 -11   7   27.45    7.10
   2  11  -7   31.48    5.81
   2 -11   6   80.85    9.28
   2  11  -6   81.08    7.45
   2 -11   6   83.51   10.24
   2  11  -6   78.03    8.21
   2 -11   6   87.72   10.27
   2 -11   5  740.04   26.97
   2 -11   5  802.44   28.80
   2  11  -5  789.39   24.20
   2 -11   5  793.35   28.95
   2 -11   4  502.52   22.63
   2 -11   4  545.41   23.75
   2  11  -4  566.09   20.40
   2 -11   3  148.31   12.60
   2 -11   3  162.11   13.31
   2  11  -3  163.62   11.02
   2 -11   2  222.09   15.28
   2  11  -2  207.22   19.19
  -2  11   2  205.29   18.96
   2 -11   2  226.24   15.27
   2  11  -2  216.27   17.25
   2  11  -2  234.69   12.91
   2 -11   1   66.42    9.05
  -2  11   1   61.61   11.71
   2 -11   1   62.59    8.80
   2  11  -1   68.60   10.23
   2  11  -1   60.55    6.61
   2 -11   0   -1.52    4.43
   2  11   0    4.82    6.81
  -2  11   0   12.70    9.80
   2 -11   0    3.78    5.68
   2  11   0    3.11    6.64
   2  11   0   -2.29    2.94
   2 -11  -1   56.48    8.27
   2  11   1   72.88   12.62
  -2  11  -1   74.38   14.58
   2  11   1   63.15   10.32
   2  11   1   62.56    6.40
   2 -11  -2  226.58   15.76
  -2  11  -2  223.52   22.94
   2  11   2  220.95   17.36
   2  11   2  216.81   20.55
   2  11   2  229.18   19.98
   2 -11  -3  154.85   13.34
   2  11   3  155.42   17.13
  -2  11  -3  178.26   21.10
   2  11   3  169.54   15.91
   2  11   3  149.42   17.71
   2  11   4  548.48   29.96
   2 -11  -4  546.98   24.18
  -2  11  -4  553.48   34.77
   2  11   4  535.80   26.89
   2  11   4  530.75   31.05
   2 -11  -5  755.76   28.15
  -2  11  -5  814.51   42.52
   2  11   5  756.93   35.43
   2  11   5  771.60   32.51
   2  11   5  776.64   36.54
   2  11   6   77.69   12.98
   2 -11  -6   81.61   10.09
   2 -11  -6   82.22   10.26
  -2  11  -6   81.57   17.19
   2  11   6   73.46   11.98
   2  11   6   66.54   11.38
   2  11   7   22.31    9.12
   2 -11  -7   25.13    6.31
   2 -11  -7   33.74    7.65
  -2  11  -7   33.85   14.37
   2  11   7   26.65    8.57
   2 -11  -7    8.29    8.02
   2  11   7   15.10    6.53
   2  11   8    5.44    7.30
   2 -11  -8    5.00    4.05
   2 -11  -8    5.94    4.93
  -2  11  -8   11.69   13.41
   2  11   8    0.79    7.59
   2  11   8    4.78    5.28
   2 -11  -9   48.37    7.42
   2 -11  -9   44.17    8.36
  -2  11  -9   51.35   15.25
   2  11   9   45.20   10.41
   2 -11 -10   72.17    9.92
  -2  11 -10   64.34   15.51
   2  11  10   79.83   12.38
  -2  11 -11   50.83   13.28
   2  11  11   51.07    9.63
   2 -11 -11   45.03    9.53
  -2  11 -12    5.49    7.79
   2  11  12   -6.45    7.60
   2 -11 -12    5.75    4.99
  -2 -11  13  111.32    8.58
  -2  11 -13  116.83   11.72
   2  11  13   93.44   11.93
   2 -11 -13  117.05    9.56
  -2 -11  14   70.38    6.25
   2 -11 -14   74.44    6.41
  -2 -11  15   62.14    4.75
  -2  11 -15   67.01    7.18
  -2 -12 -14   19.37    4.87
   2 -12  14   20.95    3.49
  -2 -12 -13   45.08    7.90
   2 -12  13   48.95    5.71
   2  12 -13   39.56    3.72
  -2  12  13   60.52    9.68
   2 -12  12   77.59    7.97
   2  12 -12   75.59    5.89
   2 -12  11   26.33    4.33
  -2 -12 -11   35.36    6.05
   2 -12  11   29.76    6.68
   2  12 -11   23.83    4.15
   2 -12  10   88.66    8.20
  -2 -12 -10  101.12   10.70
   2 -12  10   89.03    9.98
   2  12 -10   94.33    7.78
   2 -12   9   55.01    7.21
  -2 -12  -9   52.66    9.01
   2 -12   9   55.81    8.73
   2  12  -9   63.24    7.12
   2 -12   8   61.06    7.92
   2 -12   8   69.38    9.39
   2  12  -8   73.45    7.82
   2 -12   7   31.20    6.44
   2 -12   7   26.61    6.73
   2  12  -7   32.55    5.90
   2 -12   6   50.49    7.66
   2 -12   6   50.50    8.41
   2  12  -6   58.95    7.42
   2 -12   5   94.69   10.28
   2 -12   5   95.54   10.66
   2  12  -5   91.78    8.80
   2 -12   4   56.14    8.73
   2 -12   4   62.84    9.03
   2  12  -4   62.37    9.78
   2  12  -4   67.32    7.47
   2 -12   3    0.16    4.17
   2 -12   3    2.41    4.53
   2  12  -3    0.01    2.96
   2  12  -3    1.36    5.45
   2 -12   2  403.57   20.29
  -2  12   2  377.38   25.22
   2  12  -2  438.30   23.41
   2  12  -2  397.35   16.92
   2 -12   1   54.59    8.53
   2  12  -1   60.24   12.15
  -2  12   1   51.11   11.13
   2  12  -1   57.84    9.61
   2  12  -1   54.70    6.49
   2 -12   0   59.90    8.70
  -2  12   0   49.88   11.98
   2  12   0   60.79    9.96
   2  12   0   61.57    6.60
   2  12   0   62.10   12.57
   2 -12  -1   57.65    8.88
   2  12   1   56.09   11.83
  -2  12  -1   61.48   13.46
   2  12   1   53.33    9.67
   2  12   1   61.15    6.41
   2  12   1   55.76   12.04
   2  12   2  408.17   26.46
  -2  12  -2  404.84   28.73
   2  12   2  419.42   23.41
   2  12   2  380.48   26.68
   2 -12  -2  419.65   21.10
   2  12   3    1.16    7.00
   2 -12  -3   -2.20    4.73
  -2  12  -3   14.92   11.32
   2 -12  -3   -2.75    6.44
   2  12   3   -1.35    6.53
   2  12   3    2.56    6.74
   2 -12  -4   61.14    8.91
   2  12   4   60.81   12.08
   2  12   4   68.98   12.13
  -2  12  -4   60.52   15.27
   2  12   4   60.53   10.98
   2 -12  -5   90.73   10.34
  -2 -12   5  100.09    8.90
   2  12   5   85.80   12.83
  -2  12  -5   94.79   17.70
   2  12   5   78.88   13.21
   2  12   5   88.57   12.78
  -2  12  -5   94.25   14.13
   2 -12  -6   56.84    8.39
   2  12   6   59.59   11.66
  -2 -12   6   58.27    7.08
  -2  12  -6   64.55   16.39
   2  12   6   59.84   11.31
   2  12   6   50.67    9.76
   2  12   7   30.60    9.42
   2 -12  -7   29.81    6.52
  -2 -12   7   28.70    5.61
   2 -12  -7   36.84    7.11
  -2  12  -7   37.96   15.07
   2  12   7   30.58    9.30
   2 -12  -7   -4.03    7.56
   2  12   7   24.78    7.44
   2  12   8   71.31   11.92
   2 -12  -8   66.50    8.30
  -2 -12   8   67.68    8.00
   2 -12  -8   77.32    9.68
  -2  12  -8   75.18   17.02
   2  12   8   51.72   10.31
   2 -12  -9   62.41    7.52
  -2 -12   9   55.91    7.29
   2 -12  -9   62.08    8.93
  -2  12  -9   53.39   15.07
   2  12   9   66.85   10.98
  -2 -12  10   92.44    8.90
   2 -12 -10  101.52   10.30
  -2  12 -10   91.91   15.07
   2  12  10   93.97   11.48
   2 -12 -10   83.94   10.96
  -2 -12  11   30.79    5.75
  -2  12 -11   38.62   10.34
   2  12  11   27.13    6.82
   2 -12 -11   28.97    4.37
   2 -12 -11   29.86    6.90
  -2 -12  12   81.78    7.29
  -2  12 -12   83.91   10.70
   2  12  12   70.25   10.64
   2 -12 -12   82.51    8.33
  -2 -12  13   59.23    5.66
   2  12  13   46.17    7.33
  -2  12 -13   32.85    5.80
  -2  12 -13   45.51    7.84
   2 -12 -13   58.56    5.96
  -2 -12  14   35.86    3.68
  -2  12 -14   37.73    5.82
   2 -13  13   53.78    4.64
  -2 -13 -13   55.00    6.51
  -2 -13 -12   -1.49    4.77
   2  13 -12    4.66    2.84
   2 -13  12    7.16    3.18
   2  13 -12    0.73    1.43
   2 -13  11   93.79    8.05
   2  13 -11   98.50    6.55
   2 -13  10    3.28    2.54
  -2 -13 -10    0.85    3.67
   2 -13  10    1.70    3.78
   2  13 -10    0.98    2.69
   2  13 -10   -4.51    3.52
   2 -13   9    4.81    3.39
  -2 -13  -9    6.54    4.76
   2 -13   9    4.01    4.48
   2  13  -9    7.22    3.80
   2  13  -9    0.86    3.58
   2 -13   8   39.55    6.38
  -2 -13  -8   40.20    8.05
   2 -13   8   43.37    7.44
   2  13  -8   45.44    6.99
   2  13  -8   40.11    5.85
   2 -13   7   48.50    7.23
   2 -13   7   48.28    7.84
   2  13  -7   52.25    7.93
   2  13  -7   45.13    6.19
   2 -13   6   71.42    8.88
   2 -13   6   77.73    9.44
   2  13  -6   66.74    9.27
   2  13  -6   66.56    7.42
   2 -13   5   10.52    5.26
   2 -13   5    8.81    5.11
   2  13  -5    0.97    4.71
   2  13  -5    5.78    3.75
   2 -13   4  162.08   13.08
   2 -13   4  150.92   12.40
   2  13  -4  167.37   14.09
   2  13  -4  151.99   10.63
   2 -13   3   52.29    8.43
   2  13  -3   57.30   12.54
   2  13  -3   55.98    9.25
   2  13  -3   40.31    5.83
   2 -13   3   39.17    8.11
   2 -13   2   19.77    6.29
   2  13  -2   16.82    9.71
  -2  13   2    9.48    6.77
   2  13  -2   28.34    7.62
   2 -13   2   10.77    5.31
   2  13  -2   10.41    3.41
   2 -13   1   74.90    9.66
   2  13  -1   84.98   14.22
   2  13  -1   90.54    8.09
  -2  13   1   67.41   12.36
   2  13  -1   83.82   11.00
   2  13   0    7.18    8.12
   2 -13   0    3.13    4.98
  -2  13   0   -5.30    8.72
   2 -13   0    0.89    5.15
   2  13   0    7.53    6.19
   2  13   0    7.03    2.75
   2  13   0    3.90    7.41
   2  13   1   79.04   13.45
  -2  13  -1   79.11   15.23
   2  13   1   84.93   11.55
   2  13   1   84.25   14.27
   2 -13  -1   76.43    9.81
   2  13   2   20.15    9.15
   2 -13  -2    8.99    5.30
  -2  13  -2   31.21   12.30
   2  13   2   17.79    9.11
   2  13   2   20.98    7.98
   2 -13  -2    7.69    7.05
   2 -13  -3   48.46    8.28
   2  13   3   54.39   11.41
  -2  13  -3   58.53   14.37
   2  13   3   53.98    9.75
   2  13   3   49.16   10.85
   2  13   4  153.72   16.19
   2 -13  -4  152.91   12.71
  -2  13  -4  164.54   21.12
   2  13   4  160.40   15.03
   2  13   4  152.25   15.90
   2  13   5   11.47    7.99
   2 -13  -5   14.91    5.43
   2 -13  -5   -5.66    7.35
  -2  13  -5   29.55   14.92
   2  13   5   12.00    7.43
   2  13   5    9.83    6.00
   2  13   6   73.89   11.66
   2 -13  -6   64.33    8.25
  -2 -13   6   74.62    7.53
  -2  13  -6   89.34   18.20
   2  13   6   60.15   10.52
  -2  13  -6   79.86   11.67
   2  13   6   71.19   10.27
   2 -13  -7   52.71    7.49
   2  13   7   53.83   10.30
  -2 -13   7   55.18    6.51
   2 -13  -7   46.30    7.16
  -2  13  -7   59.88   16.52
   2  13   7   39.57    8.65
  -2  13  -7   48.98   10.55
   2 -13  -8   50.77    6.65
  -2 -13   8   44.83    6.15
   2 -13  -8   46.13    7.06
  -2  13  -8   54.12   14.28
   2  13   8   55.27    9.51
  -2  13  -8   37.61    9.80
  -2 -13   9   10.88    3.80
   2 -13  -9    8.04    3.98
  -2  13  -9   24.34   10.48
   2  13   9   10.12    6.16
  -2  13  -9   11.38    8.29
  -2 -13  10    0.73    2.84
  -2  13 -10    8.50    8.02
   2  13  10   -0.55    5.03
   2 -13 -10    0.05    4.67
  -2  13 -10    3.18    6.64
  -2 -13  11   98.49    7.24
  -2  13 -11   92.33   11.06
   2  13  11   79.91    8.48
  -2  13 -11   97.08   10.22
   2 -13 -11   90.91    8.36
  -2 -13  12    5.00    2.37
  -2  13 -12    6.30    4.29
   2  13  12    3.65    4.38
  -2  13 -12    1.84    5.08
   2 -13 -12    6.72    3.06
  -2 -13  13   64.07    4.38
  -2 -14 -11   -1.26    4.03
   2  14 -11   -0.86    2.09
   2 -14  10   15.17    2.95
   2  14 -10   25.52    5.22
  -2 -14 -10   18.93    3.98
   2 -14  10   22.43    4.31
   2  14 -10   20.57    3.30
   2 -14   9   58.72    6.03
   2  14  -9   62.62    8.22
  -2 -14  -9   68.70    7.88
   2 -14   9   58.52    6.66
   2  14  -9   61.84    5.67
   2 -14   8   12.01    3.99
  -2 -14  -8   13.21    5.41
   2 -14   8   13.62    4.67
   2  14  -8   12.83    3.59
   2 -14   7   34.61    6.03
   2 -14   7   39.51    6.49
   2  14  -7   32.16    5.36
   2  14  -7   36.85    5.38
   2 -14   6   11.35    5.09
   2  14  -6   19.77    8.05
   2  14  -6   12.52    4.51
   2  14  -6   15.13    3.97
   2 -14   5  200.99   13.49
   2  14  -5  203.12   17.53
   2  14  -5  204.94   13.22
   2  14  -5  210.66   11.82
   2 -14   4   19.48    6.34
   2  14  -4   24.33    9.54
   2  14  -4   24.36    6.05
   2  14  -4   19.40    4.46
   2 -14   3  137.14   12.04
   2  14  -3  144.59   16.18
  -2  14   3  123.12   12.98
   2  14  -3  131.00   11.59
   2  14  -3  140.11    9.73
   2 -14   3  136.76   12.40
   2  14  -2   25.03   10.53
   2 -14   2   22.43    6.44
  -2  14   2   25.47    8.42
   2  14  -2   29.10    6.89
   2 -14   2   21.52    6.70
   2  14  -2   24.35    4.45
   2  14  -1   17.60    9.21
   2 -14   1    8.61    5.25
  -2  14   1    5.27    6.72
   2 -14   1    7.40    5.63
   2  14  -1   16.15    6.18
   2  14  -1   11.66    3.19
   2  14  -1   14.81    8.36
   2 -14   0  102.52   10.92
   2  14   0  114.35   14.88
  -2  14   0   97.46   13.82
   2  14   0   98.81   11.24
   2  14   0   99.24   13.82
   2 -14   0   73.66   10.01
   2  14   1   23.66    9.76
   2 -14  -1   14.60    5.92
  -2  14  -1   19.91   10.50
   2  14   1   17.85    6.62
   2  14   1   10.41    6.68
   2 -14  -1    8.34    6.14
   2  14   2   33.04    9.72
   2 -14  -2   24.20    6.29
  -2  14  -2   17.48   10.07
   2 -14  -2   13.30    6.75
   2  14   2   21.92    6.94
   2  14   2   30.87    8.27
   2  14   3  137.31   14.73
   2 -14  -3  140.78   11.75
  -2  14  -3  131.74   17.10
   2  14   3  134.42   12.78
   2  14   3  145.98   14.53
   2  14   4   21.62    8.57
   2 -14  -4   25.45    6.12
  -2  14  -4   19.12   11.77
   2  14   4   27.19    7.51
   2 -14  -4    5.25    7.02
   2  14   4   30.20    7.54
   2  14   5  202.68   16.45
   2 -14  -5  200.98   12.89
  -2  14  -5  200.34   20.43
   2  14   5  213.48   15.48
   2  14   6   11.83    6.61
   2 -14  -6   15.33    4.66
  -2 -14   6   17.00    3.66
  -2  14  -6   31.34   12.34
   2  14   6   16.77    6.63
   2 -14  -6    9.78    7.65
   2 -14  -7   40.33    5.59
   2  14   7   45.12    8.24
  -2 -14   7   39.12    5.08
  -2  14  -7   37.48   11.68
   2  14   7   43.08    7.76
  -2  14  -7   39.24    8.23
   2 -14  -8   16.15    3.63
  -2 -14   8   12.64    3.22
  -2  14  -8   16.04    9.17
   2  14   8   13.10    5.06
  -2  14  -8   16.86    6.34
  -2 -14   9   66.17    5.78
  -2  14  -9   60.32   10.52
   2  14   9   59.24    7.27
  -2  14  -9   67.29    8.44
   2 -14  -9   51.31    6.95
  -2 -14  10   25.68    3.63
  -2  14 -10   22.19    6.54
   2  14  10   14.55    3.92
  -2  14 -10   19.44    5.69
   2 -14 -10   22.20    4.69
  -2 -14  11    1.28    1.57
  -2  14 -11   -1.40    3.40
   2  14  11   -1.63    3.92
  -2  14 -11    0.54    3.97
   2 -14 -11    2.25    2.50
  -2 -15 -10    6.51    3.09
   2  15 -10   39.87    5.03
   2  15  -9    4.97    3.10
   2 -15   9    3.22    1.81
  -2 -15  -9    6.89    2.73
   2  15  -8    2.52    3.95
   2 -15   8    0.55    2.31
  -2 -15  -8    2.75    3.29
   2  15  -7   28.94    6.52
   2 -15   7   25.19    4.62
  -2 -15  -7   30.65    6.07
   2  15  -6    3.57    5.63
   2 -15   6    0.61    3.46
   2  15  -6    0.25    2.70
   2 -15   5  297.19   14.48
   2  15  -5  316.22   18.77
   2  15  -5  305.49   12.62
   2 -15   4   95.76    9.20
   2  15  -4  103.11   12.45
   2  15  -4  102.45   12.65
   2  15  -3    4.97    7.05
   2 -15   3    6.48    4.62
   2  15  -3   10.10    3.92
   2 -15   3    4.67    3.64
   2  15  -3    5.18    6.87
   2 -15   2  104.66   10.03
   2  15  -2  125.86   13.69
  -2  15   2  103.82   11.44
   2  15  -2  126.38    9.98
   2  15  -2  113.06   13.36
   2 -15   2  121.86   11.15
   2 -15   1   70.13    8.62
   2  15  -1   86.47   11.84
  -2  15   1   75.49   10.74
   2  15  -1   87.61    8.71
   2 -15   1   95.86   10.04
   2  15  -1   79.14   11.25
   2 -15   0  487.36   19.66
   2  15   0  512.57   24.96
  -2  15   0  435.45   23.65
   2  15   0  517.43   20.03
   2 -15   0  518.36   22.23
   2  15   0  466.52   24.01
   2  15   1   78.45   11.55
   2 -15  -1   78.48    8.65
  -2  15  -1   63.80   10.84
   2  15   1   87.53    9.11
   2 -15  -1   66.39    9.00
   2  15   1   78.88   10.51
   2  15   2  129.02   13.36
   2 -15  -2  117.60   10.14
  -2  15  -2  104.59   13.45
   2  15   2  122.60   10.39
   2 -15  -2   85.80    9.86
   2  15   2  129.91   12.61
   2  15   3    7.25    6.42
   2 -15  -3   11.25    4.78
  -2  15  -3    4.43    8.60
   2  15   3   12.11    4.92
   2 -15  -3    1.54    5.40
   2  15   3    2.57    4.56
   2  15   4   98.50   11.02
   2 -15  -4  107.95    9.03
  -2  15  -4   83.92   12.99
   2  15   4  102.27    9.39
   2 -15  -4   67.86    9.48
   2  15   5  322.52   17.67
   2 -15  -5  294.39   13.43
   2  15   5  326.07   15.53
   2  15   6    5.85    4.80
   2 -15  -6    2.72    2.60
  -2  15  -6   -2.07    8.34
   2  15   6    4.55    3.68
   2 -15  -7   24.89    3.61
  -2  15  -7   18.82    7.61
   2  15   7   35.86    5.35
  -2 -15   8    0.45    1.26
  -2  15  -8   -6.49    6.34
   2  15   8   -3.74    2.95
   2 -15  -8    4.87    3.32
  -2  15  -9    2.10    4.09
   2 -15  -9    2.76    2.52
   2  15  10   25.34    4.96
   2 -16   7   21.26    3.21
   2  16  -7   34.58    4.93
  -2 -16  -7   17.18    3.62
   2  16  -7   32.27    5.20
   2  16  -6   28.08    5.28
   2 -16   6   23.68    3.78
  -2 -16  -6   15.44    4.22
   2  16  -6   27.31    5.45
   2 -16   5   51.19    5.60
   2  16  -5   59.30    7.59
   2  16  -5   55.83    7.62
   2 -16   4   48.06    5.75
   2  16  -4   58.63    7.96
   2  16  -4   49.02    7.30
   2 -16   3   98.49    8.17
   2  16  -3  110.64   10.35
   2  16  -3   96.66    9.95
   2 -16   2  209.85   11.39
   2  16  -2  224.09   14.40
   2  16  -2  203.36   13.71
   2  16  -1  186.09   13.60
   2 -16   1  165.95   10.31
  -2  16   1  135.49   11.11
   2 -16   1  120.93    9.49
   2  16  -1  159.39   12.01
   2  16   0  213.10   14.28
   2 -16   0  203.84   11.33
  -2  16   0  172.80   13.10
   2 -16   0  200.32   12.33
   2  16   0  215.16   13.44
   2  16   1  174.12   12.83
   2 -16  -1  169.19   10.28
  -2  16  -1  148.05   12.90
   2 -16  -1  190.34   12.06
   2  16   1  161.88   11.10
   2  16   2  219.71   13.82
   2 -16  -2  198.64   10.59
   2 -16  -2  227.94   13.19
   2  16   3  104.05    9.53
   2 -16  -3   95.09    7.20
  -2  16  -3   90.21   10.67
   2 -16  -3  105.83    9.43
   2  16   4   59.57    7.12
   2 -16  -4   44.55    4.90
  -2  16  -4   50.12    8.67
   2 -16  -5   44.40    4.37
  -2  16  -5   56.96    8.51
  -2  16  -6   28.89    6.32
  -2  16  -7   28.83    5.68
   2 -16  -7    4.96    2.57
   2  17  -4   13.80    3.25
   2 -17   4   15.11    2.75
  -2 -17  -4   16.24    3.58
   2  17  -3   95.42    7.30
   2 -17   3   71.48    5.37
   2  17  -2  167.24    9.68
   2 -17   2  131.87    7.28
   2  17  -1   88.12    7.36
   2 -17   1   72.93    5.60
   2  17   0   33.60    4.97
   2 -17   0   31.57    3.95
   2  17   1   79.99    6.77
   2 -17  -1   60.47    4.94
  -2  17  -1   70.84    6.59
   2  17   2  121.75    7.92
   2 -17  -2  104.93    5.86
  -2  17  -2  129.80    8.88
  -2  17  -3   88.75    7.42
  -2  17  -4   27.28    4.63
   3   0   0   -3.91    5.89
   3   0  -1 1002.41   43.27
   3   0   1 1066.82   45.31
   3   0  -2   94.24   14.79
   3   0   2   54.29   16.40
   3   0   2  101.36   15.00
   3   0  -3   36.70    8.93
   3   0   3   39.74   10.86
   3   0   3   20.68   11.97
   3   0  -3   31.09    8.23
   3   0   4   87.95   15.49
   3   0   4   69.90   19.00
   3   0  -4   96.45   14.68
   3   0  -4   96.41   14.12
   3   0   5  726.62   57.74
   3   0  -5  767.16   41.17
   3   0  -5  860.53   42.24
   3   0   6  208.41   33.22
   3   0  -6  234.21   23.78
   3   0  -6  234.21   22.24
   3   0   7    6.74   11.95
   3   0  -7    4.11    6.01
   3   0   8   21.13   13.88
   3   0   8   17.80    8.45
   3   0  -8   29.62    8.28
   3   0  -8   20.95    5.53
   3   0   8   38.98   11.28
   3   0   8   20.64    9.12
   3   0  -8   24.27    5.91
   3   0  -8   24.70    6.72
   3   0  -8   19.77    8.13
   3   0   9  198.09   36.14
   3   0  -9  215.01   16.08
   3   0   9  224.50   21.63
   3   0  -9  213.50   14.35
   3   0   9  239.41   22.90
   3   0  -9  219.13   14.43
   3   0  -9  188.01   23.39
   3   0   9  185.43   19.13
   3   0  10  269.37   18.30
   3   0 -10  243.81   14.94
   3   0  10  250.87   23.95
   3   0  10  234.09   22.00
   3   0 -10  258.13   15.52
   3   0  11   -1.40    7.83
   3   0  11    8.13    9.30
   3   0 -11   -1.47    4.77
   3   0 -11   -2.72    4.44
   3   0  11  -10.31    9.93
   3   0  12    0.99    3.96
   3   0  12   -2.62    8.63
   3   0 -12    6.12    4.44
   3   0  12    0.11    8.74
   3   0  12   -0.35    8.15
   3   0  13   27.86    6.93
   3   0  13   31.96   12.15
   3   0 -13   21.18    5.17
   3   0 -13   23.00    5.24
   3   0  13    7.06    8.80
   3   0  13   16.34   10.44
   3   0  14    6.50    4.77
   3   0 -14   14.95    4.54
   3   0 -14   11.74    5.18
  -3   0 -14   13.90   14.18
   3   0 -14   10.88    4.01
   3   0  14    7.55    8.06
   3   0  14   -0.63    9.32
   3   0  15   10.68    4.16
  -3   0  15   12.78    7.14
   3   0 -15    8.02    3.30
  -3   0 -15    2.79   13.70
   3   0 -15    9.14    3.14
   3   0  15    3.62    6.72
   3   0  15    4.79    7.78
   3   0 -15   13.25    5.17
  -3   0  16   54.21    8.64
   3   0 -16   48.91    4.44
  -3   0 -16   36.39   10.62
  -3   0 -16   53.78   15.40
   3   0  16   56.68    9.46
   3   0  16   47.07    9.17
  -3   0  17   -1.01    3.72
   3   0  17    4.06    4.48
  -3   0 -17    4.75    9.06
  -3   0 -17   -1.15    5.96
  -3   0  18   -8.78    3.20
  -3   0 -18    6.18    3.89
  -3   1  18   23.58    4.08
  -3  -1 -18   28.69    4.96
  -3   1  17   66.85    8.10
   3   1 -17   59.83    3.88
  -3  -1 -17   68.51   13.59
  -3  -1 -17   69.57    9.93
   3  -1  17   75.49    7.71
  -3   1  16   72.39    9.88
   3   1 -16   99.94    6.47
  -3  -1 -16   83.49   17.61
   3  -1  16   84.74   10.27
   3  -1  16  105.97   10.94
   3   1 -16   77.65    8.67
   3  -1  16   79.34    7.82
   3  -1  15   67.22    8.45
   3   1 -15   59.57    6.08
  -3  -1 -15   65.25   18.45
   3  -1  15   71.66   11.77
   3   1 -15   70.15    6.11
   3   1 -15   56.81    8.94
   3  -1  15   71.15   11.12
   3  -1  14   13.21    5.34
   3   1 -14   16.07    4.49
   3   1 -14   19.58    4.53
   3  -1  14    7.70    7.15
   3  -1  14    8.67    8.57
   3   1 -14   21.38    6.45
   3  -1  13  125.54   12.90
   3  -1  13   86.01   14.04
   3   1 -13  103.78    9.35
   3   1 -13  104.99    9.39
   3   1 -13  109.01   12.53
   3  -1  13   88.68   14.27
   3  -1  12  113.71   12.58
   3   1 -12   96.18    9.36
   3   1 -12   93.03    9.37
   3  -1  12  116.79   18.12
   3   1 -12   94.53   12.05
   3  -1  12   83.15   14.50
   3  -1  12   74.21   13.56
   3  -1  11  119.87   13.11
   3   1 -11  114.69   10.45
   3  -1  11   99.38   17.43
   3   1 -11  108.44   10.29
   3  -1  11   91.53   14.94
   3  -1  11  104.13   15.23
   3  -1  10  162.40   15.07
   3   1 -10  164.06   12.37
   3  -1  10  184.54   20.87
   3   1 -10  161.82   12.51
   3  -1  10  135.41   17.01
   3  -1  10  155.03   17.92
   3  -1   9   50.40    8.64
   3  -1   9   33.54   17.28
   3   1  -9   50.69    7.60
   3  -1   9   58.55   14.05
   3   1  -9   40.28    6.87
   3   1  -9   48.37   12.15
   3  -1   9   40.08   10.74
   3  -1   9   39.00   10.74
   3  -1   8  238.52   17.21
   3  -1   8  201.77   34.95
   3   1  -8  229.11   13.96
   3  -1   8  264.17   22.56
   3   1  -8  203.05   23.75
   3  -1   8  192.14   18.81
   3  -1   8  240.68   20.98
   3   1  -8  225.04   14.25
   3   1  -8  242.67   15.66
   3  -1   8  218.88   19.56
   3  -1   7   44.37   16.67
   3   1  -7   55.85   12.51
   3  -1   6  108.88   23.87
   3   1  -6  107.37   16.33
   3   1  -5  375.25   26.08
   3  -1   5  370.33   30.78
   3  -1   5  352.40   39.09
   3   1  -5  333.03   27.45
   3   1  -4  149.21   16.41
   3  -1   4  135.88   24.21
   3   1  -4  131.98   17.05
   3  -1   4  158.64   20.05
   3  -1   3  406.64   39.12
   3   1  -3  520.06   29.98
   3  -1   3  495.61   32.92
   3   1  -3  447.11   29.77
   3   1  -2  355.79   25.01
   3  -1   2  365.91   27.61
   3   1  -2  342.32   25.22
   3   1  -1  132.06   24.29
   3  -1   1  123.19   16.48
   3   1  -1  134.80   15.60
   3   1  -1  125.39   15.24
   3  -1   0  117.80   15.88
   3   1   0   94.68   20.93
   3   1   0  120.99   15.35
   3  -1  -1  140.65   17.29
   3   1   1  121.02   24.66
   3   1   1  120.86   15.83
   3  -1  -2  351.05   27.47
   3   1   2  321.85   38.17
   3   1   2  372.64   27.83
   3   1   3  480.00   32.49
   3   1   3  414.84   44.71
   3  -1  -3  453.73   31.68
   3   1   4  127.13   27.51
   3  -1  -4  155.22   19.11
   3   1   5  314.20   40.62
   3  -1  -5  343.57   28.49
   3   1   6   91.99   23.97
   3  -1  -6  132.38   17.94
   3  -1  -7   49.92   11.21
   3   1   7   35.78   16.80
   3   1   8  170.62   34.03
   3  -1  -8  241.45   16.16
   3   1   8  246.59   21.54
   3   1   8  225.07   20.49
   3  -1  -8  227.01   14.80
   3  -1  -8  222.80   14.75
   3  -1  -8  225.89   16.06
   3   1   9   54.67   21.64
   3  -1  -9   45.99    7.99
   3   1   9   56.68   13.28
   3   1   9   61.49   14.03
   3  -1  -9   51.85    7.92
   3  -1  -9   45.89    8.71
   3  -1  -9   53.02    9.49
   3   1  10  161.64   19.73
   3  -1 -10  167.10   13.28
   3   1  10  168.78   20.30
   3  -1 -10  154.67   12.41
   3  -1 -10  122.00   13.38
   3  -1 -11  123.15   11.62
   3  -1 -11  112.12   10.47
   3   1  11  127.47   18.12
   3  -1 -12   99.17   10.37
   3   1  12   93.20   16.33
   3  -1 -12   93.10    9.55
   3  -1 -13  106.05    9.06
   3   1  13  127.08   17.57
  -3   1 -13   71.78   18.33
   3  -1 -13  101.01    9.42
   3   1  13   85.35   14.20
   3   1  13   85.36   15.29
   3  -1 -14   19.94    4.36
   3   1  14   21.81   10.80
  -3   1 -14    8.96   14.29
   3  -1 -14   17.35    4.39
   3   1  14    6.36    8.29
   3   1  14    8.83    9.32
  -3  -1  15   66.24   10.33
   3  -1 -15   64.55    5.80
  -3   1 -15   75.91   19.13
   3  -1 -15   69.42    6.18
   3   1  15   66.05   11.60
   3   1  15   61.45   12.44
  -3  -1  16   78.49    9.43
  -3   1 -16   90.07   17.48
  -3   1 -16   73.39   12.50
   3   1  16   82.27   11.29
   3   1  16   80.22   10.43
  -3  -1  17   57.80    7.00
   3   1  17   79.72    9.42
  -3   1 -17   73.23   13.08
  -3   1 -17   76.07   10.56
   3   1  17   93.49    8.78
  -3   1 -18   28.51    5.29
  -3   2  18    0.48    2.68
  -3  -2 -18    0.04    4.54
  -3   2  17  142.61   11.08
   3   2 -17  144.18    6.25
  -3  -2 -17  120.27   16.19
  -3  -2 -17  137.10   12.13
   3  -2  17  130.50    8.27
  -3   2  16   32.75    7.48
   3   2 -16   38.56    4.27
   3  -2  16   34.83    6.05
  -3  -2 -16   21.99   13.45
   3  -2  16   34.51    6.93
   3   2 -16   28.69    6.25
   3  -2  15   29.81    6.48
   3   2 -15   25.66    4.12
   3   2 -15   22.50    4.28
   3  -2  15   24.74    7.81
   3  -2  15   36.89    8.16
   3   2 -15   29.67    7.22
  -3  -2 -15    8.72   14.36
   3  -2  14   98.17   11.42
   3   2 -14   88.80    8.14
   3   2 -14   87.52    7.72
   3  -2  14   87.91   12.79
   3   2 -14   81.63   10.95
   3  -2  14   91.89   12.81
   3  -2  13  475.16   28.67
   3   2 -13  544.91   19.96
   3   2 -13  544.47   19.71
   3   2 -13  519.15   27.48
   3  -2  13  563.87   30.69
   3  -2  12   52.72    9.22
   3   2 -12   60.88    8.05
   3   2 -12   56.52    9.84
   3   2 -12   57.99    7.91
   3  -2  12   40.47   10.80
   3  -2  12   48.73   11.54
   3  -2  11   16.37    6.48
   3   2 -11   18.60    5.56
   3   2 -11   17.28    5.45
   3  -2  11   11.36    8.56
   3  -2  11   16.19    9.33
   3   2 -11   13.96    5.74
   3  -2  10  148.40   14.77
   3   2 -10  156.01   11.82
   3  -2  10  167.78   20.95
   3  -2  10  130.14   16.55
   3   2 -10  148.35   11.88
   3   2 -10  150.72   15.13
   3  -2  10  136.60   16.79
   3  -2   9  420.21   23.82
   3  -2   9  320.18   43.56
   3   2  -9  428.65   18.41
   3  -2   9  422.06   31.43
   3   2  -9  378.96   33.14
   3  -2   9  344.50   25.41
   3   2  -9  414.68   19.13
   3  -2   9  386.41   26.07
   3  -2   8  681.50   29.32
   3  -2   8  552.57   54.07
   3   2  -8  675.98   22.55
   3  -2   8  725.17   38.09
   3   2  -8  574.95   39.75
   3  -2   8  569.31   31.52
   3   2  -8  686.95   24.32
   3  -2   8  629.93   32.33
   3  -2   7  461.31   47.14
   3   2  -7  489.04   35.61
   3   2  -7  558.96   21.26
   3  -2   7  535.74   28.98
   3  -2   6  155.00   26.17
   3   2  -6  174.57   21.09
   3  -2   5    7.00    9.76
   3  -2   5    2.50    5.28
   3   2  -5   -1.19    4.78
   3  -2   4   90.09   15.27
   3   2  -4   91.95   14.60
   3   2  -3  194.45   17.60
   3   2  -3  176.42   19.22
   3  -2   3  192.25   21.18
   3   2  -2  689.84   55.19
   3  -2   2  726.13   39.58
   3   2  -2  717.37   34.01
   3   2  -2  663.70   34.65
   3   2  -1  163.39   28.95
   3  -2   1  186.99   20.52
   3   2  -1  174.26   17.49
   3   2  -1  183.63   17.68
   3  -2   0   76.12   13.90
   3   2   0   67.70   18.94
   3   2   0   74.43   10.89
   3   2   0   64.89   11.39
   3  -2  -1  171.62   20.23
   3   2   1  152.79   28.06
   3   2   1  184.17   19.13
   3   2   2  674.32   37.15
   3   2   2  553.79   53.43
   3  -2  -2  662.40   39.28
   3   2   3  162.59   30.87
   3  -2  -3  190.75   21.50
   3   2   4   86.07   25.15
   3  -2  -4   71.83   14.63
   3  -2  -5   -6.40    6.08
   3   2   5   10.84   14.70
   3   2   6  146.75   31.15
   3  -2  -6  151.58   20.37
   3   2   7  475.14   55.59
   3  -2  -7  475.59   36.07
   3  -2  -7  541.58   22.07
   3   2   8  514.45   59.93
   3  -2  -8  686.36   26.44
   3  -2  -8  618.08   24.22
   3   2   8  683.51   35.08
   3  -2  -8  500.98   38.15
   3   2   8  631.62   33.66
   3  -2  -8  634.88   24.29
   3  -2  -8  675.91   28.57
   3   2   9  336.86   49.84
   3  -2  -9  397.88   20.96
   3  -2  -9  404.15   21.84
   3  -2  -9  411.01   20.33
   3   2   9  438.95   29.47
   3   2   9  401.33   27.94
   3  -2  -9  407.45   19.74
   3   2  10  162.87   20.40
   3  -2 -10  142.10   12.55
   3   2  10  154.79   19.45
   3  -2 -10  110.13   12.72
   3  -2 -10  146.28   12.19
   3   2  11   14.19   10.15
   3  -2 -11   13.15    5.00
   3  -2 -11   20.46    6.89
   3   2  11   30.82   12.85
   3  -2 -11    7.26    6.57
   3   2  12   56.18   13.86
   3  -2 -12   60.61    8.85
  -3   2 -12   46.03   14.61
   3  -2 -12   54.47    7.81
   3  -2 -13  505.16   18.18
   3   2  13  589.37   34.54
  -3   2 -13  550.72   40.19
   3  -2 -13  524.21   19.96
  -3  -2  14   97.00   12.02
   3  -2 -14   93.85    7.50
   3   2  14   82.13   14.60
  -3   2 -14   90.94   19.19
   3  -2 -14   88.74    7.89
   3   2  14   75.67   13.16
   3   2  14   74.79   13.98
  -3  -2  15   27.57    7.14
   3  -2 -15   28.34    3.82
   3  -2 -15   27.22    4.13
   3   2  15   38.36   10.61
  -3   2 -15   15.75   12.39
  -3   2 -15   14.14   10.71
   3   2  15   19.30    8.67
   3   2  15   32.09   10.67
  -3  -2  16   29.71    6.18
  -3   2 -16   23.35    9.51
  -3   2 -16   32.40   12.50
   3   2  16   25.20    7.55
   3   2  16   24.44    7.91
  -3   2 -17  159.81   13.51
   3   2  17  144.95   12.37
   3   2  17  165.01   11.46
  -3  -2  18    6.03    2.22
  -3   2 -18    8.83    4.09
  -3   3  17   65.97    7.74
   3   3 -17   68.16    4.40
  -3  -3 -17   50.75   11.34
  -3  -3 -17   59.05    8.12
   3  -3  17   69.16    6.46
   3  -3  16   20.26    5.21
  -3   3  16   20.62    6.40
   3   3 -16   17.16    3.29
  -3  -3 -16    6.54   10.97
  -3   3  16   24.83    9.03
   3   3 -16   16.25    5.50
   3   3 -16   19.50    2.85
   3  -3  15    2.50    4.97
   3   3 -15   -4.42    3.76
  -3  -3 -15   -5.26   15.08
   3   3 -15    5.46    2.83
   3  -3  15   13.41    5.67
   3   3 -15   -1.00    4.71
   3  -3  14  150.20   14.22
   3   3 -14  139.74    9.91
   3  -3  14  133.17   14.06
   3   3 -14  137.87    9.17
   3   3 -14  132.13   14.24
   3  -3  14  161.78   15.44
   3  -3  13  380.75   22.61
   3  -3  13  363.73   23.92
   3   3 -13  328.20   15.59
   3  -3  13  329.37   22.80
   3   3 -13  325.50   15.22
   3   3 -13  286.67   21.19
   3  -3  12  181.93   16.46
   3   3 -12  163.06   11.86
   3  -3  12  143.05   16.28
   3   3 -12  157.32   11.49
   3   3 -12  139.03   16.00
   3  -3  12  171.13   18.36
   3  -3  11    8.61    6.10
   3   3 -11   10.93    4.83
   3   3 -11    7.64    4.33
   3  -3  11    6.95    8.43
   3  -3  11   12.59    8.30
   3   3 -11    9.40    6.03
   3  -3  10  495.15   26.50
   3  -3  10  407.37   27.49
   3   3 -10  410.94   18.37
   3   3 -10  467.47   20.03
   3   3 -10  408.71   25.27
   3  -3  10  445.08   28.72
   3  -3   9  910.20   34.92
   3   3  -9  811.46   26.09
   3   3  -9  697.52   45.10
   3  -3   9  728.38   35.86
   3   3  -9  788.90   34.90
   3  -3   9  816.19   37.53
   3  -3   8  184.43   15.80
   3   3  -8  171.87   11.48
   3  -3   8  160.86   17.22
   3   3  -8  154.12   21.01
   3   3  -8  180.18   12.57
   3  -3   8  175.76   17.81
   3  -3   7  188.79   15.36
   3   3  -7  170.86   21.50
   3   3  -7  175.47   12.15
   3  -3   7  158.55   16.55
   3  -3   7  195.92   18.43
   3   3  -6   76.99   14.25
   3  -3   6   65.04   13.60
   3  -3   5   17.62    8.97
   3   3  -5   10.12    5.69
   3  -3   4   98.49   16.18
   3   3  -4   97.27   14.91
   3  -3   3  182.58   20.73
   3   3  -3  160.88   18.28
   3   3  -2  432.56   47.63
   3  -3   2  451.65   32.26
   3   3  -2  418.90   28.04
   3   3  -2  462.93   27.26
   3   3  -1   59.84   10.47
   3   3  -1   50.40    9.58
   3   3  -1   60.42   20.30
   3  -3   1   69.14   13.09
   3   3   0    9.11   12.86
   3  -3   0   20.05    8.54
   3   3   0   13.75    5.79
   3   3   0   14.06    5.24
   3  -3  -1   58.26   12.80
   3   3   1   47.38   20.43
   3   3   2  356.43   46.39
   3  -3  -2  429.44   33.09
   3   3   3  147.99   32.61
   3  -3  -3  145.76   20.30
   3   3   4   91.87   26.25
   3  -3  -4   87.57   15.71
   3  -3  -5    6.41    5.54
   3   3   5   29.93   20.88
   3   3   6   74.32   27.16
   3  -3  -6   59.52   13.34
   3   3   7  148.41   34.49
   3  -3  -7  135.03   20.63
   3   3   7  191.54   19.36
   3  -3  -7  215.56   18.80
   3  -3  -7  174.91   14.08
   3  -3  -7  173.29   13.95
   3   3   7  160.52   17.89
   3  -3  -7  165.79   12.78
   3  -3  -7  194.44   15.64
   3   3   8  111.70   31.61
   3  -3  -8  169.55   14.14
   3   3   8  189.82   19.74
   3   3   8  171.73   19.44
   3  -3  -8  166.23   13.06
   3  -3  -8  138.59   20.85
   3  -3  -8  156.99   13.49
   3  -3  -8  166.25   14.54
   3  -3  -9  623.53   43.94
   3   3   9  644.91   71.07
   3  -3  -9  853.50   29.84
   3  -3  -9  785.96   28.25
   3   3   9  842.09   40.58
   3   3   9  808.51   39.13
   3  -3  -9  774.34   27.43
   3  -3  -9  830.68   31.47
   3  -3 -10  428.94   21.09
   3   3  10  470.25   31.66
  -3   3 -10  473.67   35.12
   3   3  10  441.57   29.78
   3  -3 -10  454.39   21.00
   3  -3 -10  368.03   21.79
   3  -3 -11   12.16    6.38
   3   3  11   18.30   10.66
   3   3  11   11.94   11.28
  -3   3 -11    9.36   10.03
   3  -3 -11   13.71    5.48
   3  -3 -11    6.74    6.19
   3  -3 -12  166.75   12.41
   3  -3 -12  176.40   13.21
   3   3  12  170.53   20.52
  -3   3 -12  171.47   22.93
  -3  -3  13  401.59   23.02
   3  -3 -13  355.39   17.46
   3   3  13  359.45   27.17
   3  -3 -13  330.70   15.83
  -3   3 -13  356.11   31.89
  -3  -3  14  170.67   14.36
   3  -3 -14  138.53    8.37
   3   3  14  153.15   17.99
  -3   3 -14  119.25   17.42
   3  -3 -14  143.31    9.73
  -3   3 -14  147.66   21.37
  -3  -3  15   13.20    5.37
   3   3  15   14.82    8.35
  -3   3 -15   -1.11    9.94
  -3   3 -15   -3.46   10.43
   3  -3 -15    5.98    2.70
   3   3  15    6.85    8.01
   3   3  15    2.87    8.96
  -3  -3  16   11.38    3.88
  -3   3 -16   20.08    9.06
   3   3  16   11.36    6.57
   3   3  16    9.99    6.98
  -3   3 -17   71.01    9.80
   3   3  17   66.40    8.93
   3   3  17   78.15    8.27
  -3  -3  18   45.92    3.79
  -3   4  17  143.66   10.22
   3   4 -17  150.27    6.31
  -3  -4 -17  142.51   10.59
   3  -4  17  165.98    9.37
  -3   4  16   61.62    8.88
  -3  -4 -16   59.41   14.29
   3   4 -16   70.66    5.60
   3   4 -16   59.20    4.24
  -3   4  16   71.38   11.70
   3  -4  16   72.61    8.09
   3   4 -15  558.71   16.99
   3   4 -15  548.72   15.45
   3  -4  15  603.90   23.90
   3  -4  14  287.96   18.66
   3   4 -14  255.15   12.95
   3   4 -14  271.44   12.44
   3  -4  13  161.06   15.14
   3   4 -13  150.57   10.98
   3  -4  13  134.91   14.21
   3   4 -13  155.11   10.55
   3   4 -13  144.77   15.73
   3  -4  12  175.72   16.32
   3   4 -12  144.32   11.05
   3  -4  12  146.17   15.85
   3   4 -12  147.52   10.96
   3   4 -12  131.29   14.95
   3  -4  12  169.13   17.45
   3  -4  11   54.39   10.21
   3   4 -11   41.31    7.00
   3   4 -11   44.75    6.98
   3  -4  11   43.08   10.45
   3  -4  11   48.58   11.42
   3   4 -11   27.79    8.37
   3  -4  10  649.62   30.03
   3   4 -10  584.10   21.72
   3   4 -10  611.33   22.46
   3  -4  10  624.55   33.30
   3  -4   9  535.57   27.19
   3   4  -9  486.26   19.73
   3  -4   9  447.60   28.18
   3   4  -9  511.74   20.68
   3   4  -9  420.06   26.86
   3  -4   9  549.99   31.47
   3  -4   8  290.11   19.83
   3   4  -8  290.24   15.73
   3   4  -8  258.56   27.47
   3  -4   8  253.69   21.36
   3   4  -8  236.64   20.45
   3  -4   8  328.89   24.63
   3  -4   7  173.58   15.02
   3   4  -7  148.92   20.52
   3  -4   7  148.08   16.19
   3   4  -7  171.82   12.08
   3   4  -7  164.74   16.77
   3  -4   7  181.53   18.06
   3  -4   6  113.18   18.02
   3   4  -6  101.21   16.39
   3   4  -6  127.80   10.13
   3  -4   6  154.43   16.23
   3  -4   6  128.74   12.95
   3   4  -5   80.93   14.04
   3  -4   5   93.80   16.21
   3  -4   4    4.74    5.08
   3   4  -4    4.17    4.13
   3  -4   3   19.46    8.42
   3   4  -3   21.15    7.52
   3  -4   2   98.33   16.13
   3   4  -2  117.63   28.63
   3   4  -2   98.30   14.18
   3   4  -1   42.57   21.05
   3   4  -1   45.11    9.12
   3  -4   1   43.77   11.65
   3   4   0   48.85   21.06
   3  -4   0   57.89   12.99
   3  -4  -1   54.77   13.40
   3   4   1   33.34   18.75
   3   4   2  104.82   29.41
   3  -4  -2   93.27   16.31
   3  -4  -3   18.60    9.15
   3   4   3    9.60   13.64
   3  -4  -4    8.20    6.99
   3   4   4    7.01   15.25
   3   4   5  101.73   29.71
   3  -4  -5   74.40   15.57
   3  -4  -6  129.22   11.82
   3   4   6   86.50   28.42
   3  -4  -6  113.53   11.48
   3  -4  -6  120.89   12.04
   3  -4  -6  110.51   18.63
   3   4   6  142.14   16.78
   3  -4  -6  164.85   17.12
   3   4   6  117.06   14.79
   3  -4  -7  178.07   14.25
   3   4   7  151.97   35.86
   3   4   7  166.65   14.57
   3  -4  -7  153.26   13.40
   3  -4  -7  150.81   13.50
   3  -4  -7  184.87   18.27
   3   4   7  171.28   18.31
   3  -4  -7  122.84   20.30
   3   4   7  165.00   18.34
   3  -4  -7  159.84   14.43
   3   4   8  209.01   41.97
   3   4   8  280.80   18.83
   3  -4  -8  288.72   17.65
   3   4   8  286.13   24.33
   3   4   8  274.54   23.90
   3  -4  -8  267.33   16.52
   3  -4  -8  255.86   16.90
   3  -4  -8  283.07   18.97
   3   4   9  521.86   25.80
   3  -4  -9  522.16   23.40
   3  -4  -9  480.01   22.48
   3   4   9  538.53   33.13
   3   4   9  497.45   31.43
   3  -4  -9  479.16   21.73
   3  -4  -9  468.81   24.63
   3   4  10  564.39   33.47
   3   4  10  593.26   28.03
   3  -4 -10  556.24   23.68
   3   4  10  609.97   36.10
  -3   4 -10  637.78   40.11
   3  -4 -10  566.46   23.48
   3  -4 -10  482.46   25.06
   3   4  11   38.11    8.18
  -3   4 -11   50.37   13.47
   3  -4 -11   36.84    7.95
   3   4  11   40.30   12.51
  -3   4 -11   23.84   10.12
   3   4  11   39.90   12.71
   3  -4 -11   38.41    7.06
   3  -4 -11   37.16    9.00
   3   4  12  144.70   13.57
   3   4  12  153.51   19.83
   3  -4 -12  156.27   12.38
  -3   4 -12  178.32   22.54
  -3   4 -12  138.55   17.80
   3  -4 -12  154.58   12.02
   3  -4 -12  104.22   12.79
   3  -4 -13  103.15   12.44
   3  -4 -13  158.71   12.05
  -3   4 -13  195.94   23.05
   3   4  13  160.05   19.06
  -3   4 -13  129.10   17.83
   3  -4 -13  154.43   10.88
  -3   4 -14  265.38   23.05
   3   4  14  306.10   23.25
  -3   4 -14  319.59   26.82
   3  -4 -14  282.92   12.91
   3   4  15  634.75   29.68
  -3   4 -15  551.95   29.18
   3   4  15  542.79   27.76
   3  -4 -15  535.61   14.88
   3   4  15  570.59   27.69
  -3   4 -16   62.70   11.29
   3   4  16   65.17    9.69
   3   4  16   70.10   10.42
  -3   4 -17  140.80   10.70
  -3  -4  17  146.21    7.96
  -3   4 -17  168.33   12.50
   3   4  17  161.47   12.07
  -3   5  17   60.49    6.12
   3   5 -17   46.62    3.36
  -3  -5 -17   50.11    5.87
   3  -5  17   59.25    5.55
  -3   5  16   60.46    8.50
   3   5 -16   72.73    5.55
   3  -5  16   81.06    8.11
  -3  -5 -16   56.89   12.47
  -3   5  16   63.66   11.03
   3   5 -15  108.16    7.59
   3   5 -15  103.33    6.63
   3  -5  15  113.18   10.86
   3  -5  14   60.03    9.68
   3   5 -14   76.37    7.43
   3   5 -14   59.58    6.13
   3  -5  13  196.19   16.11
   3   5 -13  173.68   11.49
   3   5 -13  189.20   11.22
   3  -5  12  163.35   15.69
   3   5 -12  144.05   11.08
   3   5 -12  153.59   10.88
   3  -5  11    5.76    6.79
   3   5 -11   13.67    5.15
   3  -5  11   10.70    3.91
   3   5 -11   15.84    5.16
   3   5 -11    6.31    7.37
   3  -5  10   38.86    9.23
   3   5 -10   36.45    6.69
   3  -5  10   35.86    6.31
   3   5 -10   39.50    6.72
   3  -5  10   39.99    9.54
   3   5 -10   30.55    9.49
   3  -5   9  365.40   23.10
   3   5  -9  335.58   16.47
   3  -5   9  305.72   17.10
   3  -5   9  325.40   23.23
   3   5  -9  351.56   17.08
   3  -5   8   67.01   10.92
   3   5  -8   63.28    7.61
   3  -5   8   47.77    7.51
   3   5  -8   59.51    7.64
   3  -5   8   45.83   10.12
   3   5  -8   40.76   10.01
   3  -5   7   17.16    6.93
   3   5  -7   17.64    4.92
   3  -5   7   14.35    5.09
   3   5  -7   24.48    5.50
   3   5  -7   12.61    6.65
   3  -5   7   12.70    6.75
   3  -5   6    1.77    5.46
   3  -5   6    2.02    4.33
   3  -5   6    4.07    3.23
   3   5  -6    1.49    3.62
   3  -5   5   23.93    6.75
   3   5  -5   27.97    5.13
   3   5  -5   20.41    7.57
   3  -5   5   25.20    8.82
   3  -5   4  139.77   19.28
   3   5  -4  149.67   19.17
   3  -5   3   43.14   10.96
   3   5  -3   48.84   10.74
   3  -5   2  105.22   16.96
   3   5  -2   83.05   13.17
   3  -5   1   95.67   16.66
   3   5  -1   97.12   28.85
   3   5  -1   95.00   13.34
   3   5   0    3.99   15.90
   3  -5   0   11.38    7.51
   3   5   1   60.27   25.59
   3  -5  -1   95.84   16.93
   3   5   2   79.47   27.34
   3  -5  -2   70.54   15.48
   3  -5  -3   52.26   13.12
   3   5   3   31.22   22.67
   3   5   4  130.47   34.25
   3  -5  -4  135.65   20.96
   3  -5  -5   24.53    6.42
   3   5   5   22.87   21.72
   3  -5  -5   26.15    6.70
   3  -5  -5   43.32   12.21
   3   5   5   15.47    6.78
   3  -5  -5   10.73    8.25
   3   5   6   13.25    7.28
   3  -5  -6    2.26    4.32
   3   5   6   -0.15   15.90
   3  -5  -6   -0.96    5.16
   3  -5  -6    2.88    5.64
   3  -5  -6   11.32    8.76
   3  -5  -6   25.81   11.84
   3   5   6    9.42    5.83
   3   5   6    2.26    7.54
   3  -5  -6   23.25    6.71
   3   5   7   24.52    7.92
   3  -5  -7   24.52    7.16
   3   5   7   13.60   18.06
   3  -5  -7   17.68    7.38
   3  -5  -7   15.82    7.32
   3   5   7   13.49    7.74
  -3   5  -7    5.44    6.00
   3  -5  -7   23.62   10.02
   3   5   7    7.00    7.84
   3  -5  -7   15.30    6.08
   3  -5  -8   61.43    9.63
   3   5   8   58.86   10.50
  -3   5  -8   42.24   10.23
   3  -5  -8   46.72    9.06
   3   5   8   58.01   12.64
   3  -5  -8   54.30    8.98
   3   5   8   50.78   12.60
   3  -5  -8   59.70   10.03
   3  -5  -8   51.52   14.14
   3   5   9  348.75   21.59
   3  -5  -9  351.86   19.35
   3   5   9  348.54   27.39
  -3   5  -9  319.81   24.39
   3   5   9  342.64   28.78
   3  -5  -9  306.90   17.81
   3  -5  -9  323.07   18.77
   3  -5  -9  330.28   21.05
   3   5  10   39.76   12.20
   3   5  10   48.43    9.15
   3  -5 -10   32.18    7.80
  -3   5 -10   27.55    9.59
   3   5  10   30.56   11.73
   3  -5 -10   30.73    6.65
   3  -5 -10   36.83    8.58
   3   5  11   12.95    6.51
   3  -5 -11    9.32    6.07
   3   5  11   10.56    9.80
  -3   5 -11   22.49   10.31
  -3   5 -11    4.38    9.03
   3   5  11   13.27   10.92
   3  -5 -11   14.78    5.22
   3  -5 -11    7.75    6.62
   3   5  12  144.14   13.99
   3   5  12  158.60   19.64
   3   5  12  171.45   19.52
  -3   5 -12  147.19   18.16
   3  -5 -12  164.81   12.12
   3  -5 -12  146.31   11.86
  -3   5 -12  162.66   20.58
   3  -5 -12  132.71   13.42
   3  -5 -13  153.53   14.17
   3  -5 -13  198.20   12.41
   3   5  13  203.88   20.74
  -3   5 -13  186.67   21.60
  -3   5 -13  190.23   20.00
   3  -5 -13  189.72   11.76
   3   5  14   82.95   13.93
  -3   5 -14   70.16   14.42
   3  -5 -14   60.71    6.17
   3   5  15  128.58   13.74
  -3   5 -15  108.12   14.14
   3   5  15   97.12   13.20
  -3   5 -16   73.75    8.93
  -3  -5  16   76.82    6.73
  -3   5 -16   75.21   11.26
  -3   5 -16   76.50    8.94
   3   5  16   72.31   10.07
   3   5  16   78.52    9.94
  -3  -5  17   45.37    4.28
   3   5  17   56.55    6.99
   3   5  17   62.84    7.18
  -3   6  16   29.78    5.77
   3   6 -16   29.70    3.51
  -3  -6 -16   24.07    8.27
  -3   6  16   42.83    9.88
   3  -6  16   36.00    5.58
   3   6 -15  322.65   12.19
   3   6 -15  336.79   10.97
   3  -6  15  352.32   16.94
   3   6 -14  303.05   13.28
   3   6 -14  278.35   11.87
   3  -6  14  317.31   18.22
   3  -6  13   56.17    9.61
   3   6 -13   71.33    7.77
   3  -6  13   47.65    6.08
   3   6 -13   59.33    6.70
   3  -6  12   14.88    7.54
   3   6 -12    3.93    4.58
   3  -6  12   15.95    4.68
   3   6 -12   22.25    5.35
   3  -6  11  315.37   21.25
   3   6 -11  298.20   15.14
   3  -6  11  274.19   15.97
   3   6 -11  297.51   15.12
   3  -6  10   90.17   12.70
   3   6 -10   78.98    8.56
   3  -6  10   77.73    9.21
   3   6 -10   89.68    9.07
   3   6  -9  319.02   15.74
   3  -6   9  297.91   17.39
   3   6  -9  328.33   16.30
   3  -6   9  345.95   22.21
   3   6  -8  512.78   19.71
   3  -6   8  478.22   21.82
   3   6  -8  520.04   20.07
   3  -6   8  527.85   26.80
   3   6  -7   93.60    8.71
   3  -6   7   83.55    9.55
   3   6  -7   85.90   16.06
   3   6  -7  101.88    9.22
   3  -6   7   71.42   11.51
   3  -6   7  104.34   12.53
   3  -6   6   10.74    6.40
   3   6  -6   13.08    4.32
   3  -6   6   10.48    4.81
   3   6  -6   11.99    4.52
   3  -6   6   10.86    4.55
   3   6  -6    9.16    5.81
   3  -6   6    1.74    6.36
   3   6  -5  147.56    9.98
   3  -6   5  142.28   12.02
   3   6  -5  123.78   18.31
   3  -6   5  121.05   14.22
   3  -6   5  137.23   19.63
   3   6  -5  152.25   10.75
   3  -6   5  142.89   13.69
   3  -6   4   68.84    8.84
   3  -6   4   72.81   13.85
   3   6  -4   67.30   13.47
   3   6  -4   82.03    7.56
   3  -6   4   82.88   10.49
   3  -6   3  125.68   18.40
   3   6  -3  124.61   17.13
   3  -6   3  166.70   14.20
   3  -6   2   38.40   10.73
   3   6  -2   28.27    7.52
   3  -6   1  239.64   26.06
   3   6  -1  224.30   42.44
   3  -6   0   51.09   12.90
   3   6   0   58.82   26.38
   3   6   1  197.01   42.12
   3  -6  -1  253.45   27.98
   3  -6  -2   37.08   11.05
   3   6   2   19.11   19.16
   3   6   3  119.06   33.12
   3  -6  -3  145.42   16.77
   3  -6  -3  132.16   21.15
   3   6   3  129.02   15.69
   3   6   4   70.20   10.93
   3  -6  -4   91.08   15.10
   3  -6  -4   84.44   10.12
   3   6   4   72.61   26.80
   3   6   4   78.90   10.95
   3  -6  -4   61.16   14.84
   3   6   4   79.50   13.75
   3  -6  -4   73.12   10.16
   3   6   5  130.56   14.82
   3  -6  -5  141.93   12.67
   3   6   5  123.68   35.22
   3   6   5  148.68   14.17
   3  -6  -5  126.76   12.78
   3  -6  -5  115.31   20.79
   3  -6  -5  175.24   18.87
   3   6   5  135.72   16.46
   3  -6  -5  124.61   11.40
   3  -6  -6   14.80    6.72
   3   6   6   13.22    7.16
   3  -6  -6   19.03    6.42
   3   6   6   31.74   21.99
   3  -6  -6   12.76    6.47
   3   6   6   11.03    7.34
   3  -6  -6   21.06   11.78
   3  -6  -6   13.62    8.78
   3  -6  -6   16.10    6.12
   3   6   6    9.36    8.11
   3   6   7  110.55   14.66
   3  -6  -7   90.58   10.96
   3   6   7   92.22   12.50
   3  -6  -7   89.86   10.52
   3  -6  -7   96.27   11.47
   3  -6  -7   69.58   16.34
  -3   6  -7   98.38   13.65
   3   6   7   92.37   15.01
   3  -6  -7   86.87   11.75
   3  -6  -8  488.64   23.74
   3   6   8  497.94   26.18
   3  -6  -8  505.15   22.22
   3  -6  -8  469.86   22.61
   3   6   8  485.46   31.85
  -3   6  -8  456.53   27.99
   3   6   8  456.40   29.95
   3  -6  -8  500.81   25.80
   3   6   9  347.50   22.06
   3  -6  -9  355.58   18.58
   3  -6  -9  299.37   17.88
   3   6   9  354.72   27.64
  -3   6  -9  304.24   23.84
   3   6   9  297.45   24.97
   3  -6  -9  282.50   17.14
   3  -6  -9  317.33   20.58
   3   6  10   91.95   15.80
   3   6  10  103.33   13.39
   3  -6 -10   81.84   10.10
  -3   6 -10   79.81   14.87
   3   6  10   77.72   14.93
   3  -6 -10   70.63    9.18
   3  -6 -10   75.94   10.98
   3   6  11  304.42   20.29
   3  -6 -11  291.82   16.27
  -3   6 -11  284.55   23.38
   3   6  11  317.81   26.14
   3   6  11  263.13   23.04
   3  -6 -11  273.74   15.84
   3  -6 -11  237.77   18.48
   3   6  12   13.94    6.28
   3  -6 -12   17.90    5.98
   3   6  12   17.53   10.91
  -3   6 -12   21.97   10.86
   3   6  12   22.29   11.60
   3  -6 -12   17.02    5.05
   3  -6 -12   17.17    7.63
   3  -6 -13   69.49    7.50
   3   6  13   53.50   13.00
   3  -6 -13   63.95    7.08
  -3   6 -13   61.05   13.02
   3  -6 -13   43.07    9.70
   3   6  14  339.16   23.32
  -3   6 -14  279.13   21.33
   3   6  14  281.77   20.38
   3  -6 -14  300.81   12.09
  -3   6 -15  306.12   18.98
  -3  -6  15  309.02   12.99
  -3   6 -15  282.76   16.38
  -3   6 -15  326.81   21.26
   3   6  15  322.53   19.76
  -3   6 -16   22.18    5.06
  -3  -6  16   30.94    4.12
   3   6  16   43.51    6.64
   3   6  16   33.04    6.89
   3   6  16   37.21    7.02
   3  -7  16   11.03    3.66
  -3   7  16    9.32    3.38
   3   7 -16    5.34    1.54
  -3  -7 -16    1.55    4.40
  -3   7  16    8.16    5.94
   3  -7  15   10.17    4.73
   3   7 -15    7.44    2.42
   3   7 -15   15.48    2.60
   3  -7  14   17.40    6.46
   3   7 -14   19.77    4.15
   3   7 -14   19.08    3.58
   3  -7  13    1.39    7.18
  -3  -7 -13    4.41    4.80
   3   7 -13   10.98    4.76
   3  -7  13    0.10    3.03
   3   7 -13    1.51    3.19
   3  -7  12   11.22    7.19
  -3  -7 -12    9.23    6.10
   3   7 -12   26.46    5.60
   3  -7  12   17.26    5.14
   3   7 -12   18.30    4.81
   3  -7  11    2.51    6.88
   3   7 -11   -2.83    5.40
   3  -7  11    5.59    3.71
   3   7 -11    8.11    4.56
   3  -7  10   64.45   11.01
   3   7 -10   52.66    6.92
   3  -7  10   55.26    8.33
   3   7 -10   75.13    8.39
   3   7  -9  395.62   17.35
   3  -7   9  375.44   19.63
   3   7  -9  428.87   18.16
   3  -7   9  433.23   24.62
   3   7  -8  413.41   17.49
   3  -7   8  380.77   19.88
   3   7  -8  437.70   18.36
   3  -7   8  418.82   23.86
   3   7  -7  534.86   19.58
   3  -7   7  481.19   22.39
   3   7  -7  553.92   20.32
   3  -7   7  563.01   27.27
   3   7  -6  154.37   10.46
   3  -7   6  143.10   12.58
   3   7  -6  151.19   11.07
   3  -7   6  153.31   14.74
   3   7  -5  211.87   11.77
   3  -7   5  188.70   14.42
   3   7  -5  184.64   22.75
   3  -7   5  209.59   18.09
   3   7  -5  217.30   12.62
   3  -7   5  184.61   22.63
   3  -7   5  204.68   16.72
   3  -7   4  514.29   22.80
   3  -7   4  494.91   36.88
   3   7  -4  513.66   36.58
   3  -7   4  494.27   27.01
   3   7  -4  534.47   19.20
   3  -7   4  569.98   26.46
   3  -7   3  867.31   27.78
   3  -7   3  925.21   50.69
   3  -7   3  909.37   29.97
   3   7  -3  862.41   45.99
   3  -7   3  852.16   35.42
   3   7  -3  950.90   24.69
   3  -7   2  419.98   19.74
   3  -7   2  453.60   35.47
   3   7  -2  394.55   29.93
   3  -7   2  448.04   26.05
   3   7  -2  440.98   16.38
   3  -7   2  470.25   23.61
   3  -7   1   50.18    7.32
   3   7  -1   52.79    9.16
   3   7  -1   71.38   28.25
   3  -7   1   27.11    9.25
   3   7  -1   53.25   11.53
   3   7   0   -0.86    4.69
   3  -7   0    3.16    3.57
   3  -7   0    5.62    5.07
   3  -7   0   -6.81    8.81
   3   7   0    3.19    7.10
   3  -7  -1   55.60    7.98
   3   7   1   94.80   12.64
   3   7   1   42.89   23.22
   3   7   1   68.48   10.18
   3  -7  -1   52.60   11.70
   3  -7  -1   63.26   14.87
   3   7   1   63.48   12.19
   3  -7  -2  461.90   21.53
   3   7   2  436.74   24.63
   3   7   2  391.31   59.10
   3   7   2  472.18   24.39
   3  -7  -2  447.76   26.91
   3   7   2  470.06   29.11
   3  -7  -2  419.97   37.37
   3   7   3  983.00   37.21
   3  -7  -3  915.55   30.79
  -3  -7   3  882.95   59.17
   3   7   3  848.69   86.87
   3   7   3  953.29   34.48
   3  -7  -3  982.33   38.88
   3  -7  -3  874.73   54.53
   3   7   3  974.60   42.04
   3   7   4  540.99   28.37
   3  -7  -4  563.66   24.63
   3   7   4  453.71   64.90
   3   7   4  538.67   26.74
   3  -7  -4  491.14   23.90
   3  -7  -4  558.83   44.01
   3  -7  -4  623.62   31.27
   3   7   4  578.43   33.02
   3   7   5  204.54   18.53
   3  -7  -5  216.29   27.77
   3  -7  -5  202.48   15.42
   3   7   5  188.76   42.45
   3   7   5  214.28   17.95
   3  -7  -5  188.81   15.27
   3  -7  -5  258.96   21.76
   3   7   5  212.47   20.45
   3  -7  -5  175.91   13.47
   3   7   6  149.48   16.38
   3  -7  -6  148.21   13.73
   3   7   6  160.89   15.95
   3  -7  -6  150.80   12.59
   3  -7  -6  147.33   13.63
   3   7   6  153.20   18.58
   3   7   7  554.83   30.45
   3  -7  -7  513.06   24.41
   3  -7  -7  508.49   21.87
   3   7   7  525.17   27.12
   3  -7  -7  593.60   25.54
  -3   7  -7  487.54   27.93
   3  -7  -7  523.01   26.52
   3   7   7  507.10   31.72
   3  -7  -8  395.56   21.58
   3   7   8  410.17   24.40
   3  -7  -8  383.64   20.23
  -3   7  -8  363.57   24.81
   3   7   8  368.57   27.39
   3  -7  -8  421.24   19.88
   3  -7  -8  408.25   23.18
   3   7   9  422.86   24.63
   3   7   9  411.17   30.56
   3  -7  -9  386.91   19.67
  -3   7  -9  382.70   26.25
   3   7   9  356.78   26.72
   3  -7  -9  412.66   23.25
   3   7  10   83.88   12.41
   3  -7 -10   62.57    8.61
   3   7  10   58.99   14.92
  -3   7 -10   65.31   13.06
   3   7  10   77.43   14.53
   3  -7 -10   56.56    8.18
   3  -7 -10   65.87   11.12
   3   7  11    3.20    6.99
   3  -7 -11    7.53    5.15
   3   7  11    8.69   10.99
  -3   7 -11   11.77    9.63
   3  -7 -11    6.68    5.11
   3   7  11   13.12   10.35
   3  -7 -11   10.33    7.08
   3   7  12   12.88    5.82
   3  -7 -12   13.39    4.80
   3  -7 -12   20.36    5.21
   3   7  12   39.30   12.84
  -3   7 -12   30.38   10.97
   3   7  12   26.66   10.89
   3  -7 -12   14.17    7.14
  -3   7 -13   -5.03   11.37
  -3  -7  13    6.74    3.80
   3   7  13   10.32    9.82
  -3   7 -13   13.61    9.62
   3  -7 -13    6.53    6.82
   3  -7 -13    6.13    3.55
   3   7  13   -3.57    7.46
  -3   7 -14   23.85    9.38
  -3  -7  14   19.44    4.14
   3   7  14   19.53    8.02
   3  -7 -14   15.85    3.04
   3  -7 -14   12.93    5.98
   3   7  14   18.96    7.70
  -3   7 -15   12.56    6.66
  -3  -7  15   13.78    3.48
   3   7  15   12.17    6.32
   3   7  15    3.63    4.96
  -3  -7  16    5.60    1.77
   3   7  16    5.06    3.57
   3   7  16   12.71    4.37
   3  -8  15    7.81    3.82
  -3   8  15   12.27    3.82
   3   8 -15    5.83    1.76
   3   8 -15    7.02    1.58
  -3  -8 -15    3.89    5.88
   3  -8  14   35.17    6.50
   3   8 -14   25.00    3.74
   3  -8  14   22.96    5.83
   3   8 -14   29.29    3.78
   3  -8  13   11.62    6.05
  -3  -8 -13    6.27    5.35
   3   8 -13    9.04    3.36
   3  -8  13   12.59    3.95
   3   8 -13   18.58    3.95
   3  -8  12   21.04    7.75
  -3  -8 -12   11.21    6.18
   3   8 -12   25.78    4.90
   3  -8  12   15.58    4.80
   3   8 -12   18.73    4.63
   3  -8  11   69.14   10.81
   3   8 -11   79.93    7.60
   3  -8  11   58.55    8.05
   3   8 -11   61.49    7.15
   3  -8  10   47.67    9.86
   3   8 -10   51.91    6.89
   3  -8  10   42.27    7.53
   3   8 -10   45.99    7.13
   3  -8   9    9.28    7.36
   3   8  -9    0.34    3.44
   3  -8   9    9.38    5.39
   3   8  -9    6.41    4.68
   3   8  -8  350.14   15.84
   3  -8   8  324.34   18.78
   3   8  -8  351.50   16.67
   3  -8   8  358.80   21.80
   3   8  -7  583.90   20.11
   3  -8   7  542.70   24.17
   3   8  -7  590.21   20.98
   3  -8   7  579.25   27.58
   3   8  -6  549.93   19.04
   3  -8   6  507.46   23.43
   3   8  -6  551.71   20.33
   3  -8   6  555.36   26.85
   3  -8   5  253.33   16.85
   3   8  -5  290.11   14.60
   3  -8   5  297.45   19.77
   3  -8   4  319.56   17.18
   3   8  -4  299.90   20.03
   3  -8   4  333.07   19.05
   3   8  -4  278.97   27.38
   3   8  -4  357.44   15.87
   3  -8   4  355.87   21.32
   3  -8   3  345.97   18.30
   3   8  -3  343.34   21.52
   3  -8   3  309.56   29.25
   3  -8   3  362.76   19.75
   3   8  -3  300.74   27.59
   3   8  -3  392.97   16.33
   3  -8   3  373.31   21.72
   3  -8   2  285.34   16.59
   3   8  -2  275.39   19.92
   3  -8   2  281.31   28.35
   3  -8   2  266.39   20.48
   3   8  -2  303.55   14.16
   3  -8   2  306.42   19.86
   3  -8   1  505.49   39.30
   3  -8   1  456.16   21.14
   3   8  -1  476.73   25.97
   3  -8   1  408.15   25.50
   3   8  -1  452.60   16.66
   3   8  -1  448.03   29.19
   3   8   0   -0.06    5.27
   3  -8   0   -1.16    4.27
   3   8   0   -9.61   15.54
   3  -8   0    6.03    6.24
   3   8   0   -2.35    7.46
   3  -8   0   10.11    8.79
   3   8   0    5.30    6.88
   3  -8  -1  494.96   22.58
   3   8   1  501.76   27.01
   3   8   1  484.10   67.55
  -3   8  -1  416.04   26.29
   3   8   1  523.12   26.32
   3  -8  -1  491.84   27.22
   3   8   1  476.22   30.24
   3  -8  -1  473.52   39.14
   3  -8  -2  305.40   18.08
   3   8   2  303.84   21.79
  -3  -8   2  314.33   38.14
   3   8   2  259.52   50.10
  -3   8  -2  271.95   22.68
   3   8   2  321.60   21.00
   3  -8  -2  316.00   22.99
   3   8   2  319.38   25.51
   3  -8  -2  279.50   31.10
   3   8   3  383.99   24.45
   3  -8  -3  373.23   20.20
  -3  -8   3  323.72   37.70
   3   8   3  383.05   60.78
  -3   8  -3  348.43   26.45
   3   8   3  382.73   23.21
   3  -8  -3  346.43   19.93
   3  -8  -3  387.84   25.37
   3  -8  -3  353.31   35.25
   3   8   3  398.91   28.12
   3   8   4  349.50   23.86
   3  -8  -4  333.88   19.43
  -3   8  -4  315.18   25.51
   3   8   4  340.06   22.10
   3  -8  -4  283.20   16.37
   3  -8  -4  302.05   19.11
   3  -8  -4  364.00   24.92
   3   8   4  335.42   26.36
   3   8   5  275.83   21.58
   3  -8  -5  257.86   17.47
   3   8   5  290.27   20.70
   3  -8  -5  240.29   15.02
   3   8   5  296.77   24.74
   3  -8  -5  245.24   17.21
   3   8   6  541.98   30.24
   3  -8  -6  485.37   23.71
   3   8   6  527.64   27.65
   3  -8  -6  487.43   20.62
   3  -8  -6  495.38   23.19
   3   8   6  512.37   32.10
   3   8   7  571.11   31.08
   3   8   7  557.44   32.97
   3  -8  -7  537.08   24.72
   3   8   7  554.09   28.72
   3  -8  -7  568.40   21.94
   3  -8  -7  526.30   23.75
  -3   8  -7  530.59   28.54
   3  -8  -8  334.59   19.76
   3   8   8  368.60   23.62
   3  -8  -8  381.96   17.64
   3  -8  -8  335.05   18.31
  -3   8  -8  345.34   23.60
   3   8   8  367.23   26.66
   3  -8  -8  339.29   21.47
   3   8   9    9.02    8.19
   3  -8  -9   13.63    5.80
   3   8   9    6.76   10.01
  -3   8  -9   15.35    9.03
   3   8   9   12.35    9.44
   3  -8  -9    7.78    6.53
   3   8  10   56.38   11.34
  -3   8 -10   30.19   13.40
   3  -8 -10   47.78    7.70
   3   8  10   56.96   14.81
  -3   8 -10   49.30   11.51
   3   8  10   70.08   13.34
   3  -8 -10   37.50    6.99
   3  -8 -10   42.23    9.56
  -3   8 -11   54.38   14.91
   3   8  11   59.74   10.67
   3   8  11   76.72   14.79
   3  -8 -11   63.80    7.64
   3   8  11   68.49   12.50
   3  -8 -11   57.73    7.62
   3  -8 -11   59.81   10.18
   3   8  11   64.83   10.52
  -3   8 -12   18.25   11.65
   3   8  12   12.73    6.16
  -3  -8  12   25.50    4.67
   3  -8 -12   19.13    4.49
   3   8  12   28.76    8.94
   3   8  12   18.33   10.33
   3  -8 -12   20.99    4.89
   3  -8 -12   18.84    7.68
   3   8  12   22.31    7.73
  -3   8 -13    9.69    9.05
  -3  -8  13   16.79    3.79
   3   8  13   17.51    9.15
   3  -8 -13   12.97    3.49
   3  -8 -13   12.09    6.17
   3   8  13   21.50    7.05
  -3   8 -14   27.82    8.30
  -3  -8  14   26.30    3.64
   3   8  14   28.74    8.00
   3  -8 -14   19.17    5.44
   3   8  14   24.78    6.54
   3   8  15    4.34    4.14
  -3   8 -15   12.00    4.72
  -3  -8  15    3.56    1.53
   3   8  15    9.57    3.81
   3   8  15    2.60    4.60
   3  -9  15   16.19    3.34
  -3   9  15   22.68    6.73
   3  -9  14    9.46    4.26
  -3  -9 -14    4.50    2.62
  -3   9  14    2.62    3.11
   3   9 -14    0.62    1.97
   3   9 -14    3.88    1.86
  -3  -9 -13   31.11    6.61
   3   9 -13   45.39    4.83
   3  -9  13   48.68    5.88
   3   9 -13   54.48    5.10
   3  -9  13   48.33    7.52
   3  -9  12   37.20    7.72
  -3  -9 -12   24.20    7.65
   3   9 -12   34.20    4.71
   3  -9  12   35.69    5.92
   3   9 -12   48.46    5.71
   3  -9  11   34.38    7.90
   3   9 -11   35.63    5.16
   3  -9  11   28.29    6.32
   3   9 -11   42.59    6.11
   3  -9  10   37.68    8.86
   3   9 -10   41.72    5.75
   3  -9  10   32.88    7.03
   3   9 -10   30.57    5.78
   3  -9   9   29.64    8.26
   3   9  -9   31.38    5.36
   3  -9   9   27.19    6.89
   3   9  -9   26.71    6.21
   3  -9   8   32.64    8.49
   3   9  -8   38.58    5.60
   3  -9   8   32.46    7.39
   3   9  -8   29.94    6.08
   3   9  -7  284.35   13.59
   3  -9   7  241.60   16.51
   3   9  -7  265.15   14.34
   3  -9   7  267.82   18.87
   3  -9   6   98.95    9.53
   3   9  -6  101.02   12.01
   3   9  -6  107.96    8.44
   3  -9   6   86.60   10.57
   3   9  -6  102.37    9.22
   3  -9   6  100.47   12.21
   3  -9   5   52.66    9.50
   3  -9   5   43.17    6.95
   3   9  -5   46.26    8.89
   3  -9   5   54.59    8.87
   3   9  -5   60.87    7.40
   3  -9   4  322.28   17.57
   3   9  -4  332.35   21.48
   3  -9   4  303.48   18.59
   3   9  -4  334.43   15.54
   3  -9   4  331.29   20.77
   3  -9   3  228.53   15.19
   3   9  -3  244.62   18.95
   3   9  -3  252.00   13.43
   3  -9   3  250.77   18.11
   3  -9   2  466.63   21.66
   3   9  -2  482.63   26.79
   3   9  -2  508.07   18.40
   3  -9   1 1101.09   33.34
   3   9  -1 1151.31   41.22
   3   9  -1 1072.78   26.26
   3   9  -1 1089.43   46.26
   3   9   0   38.96    9.39
   3  -9   0   30.00    6.67
   3   9   0   34.93    9.09
   3  -9   0   49.61   10.59
   3   9   0   38.51   11.98
   3  -9  -1 1084.26   33.71
   3   9   1 1183.63   42.48
  -3   9  -1 1021.08   41.19
   3   9   1 1164.43   40.19
   3  -9  -1 1218.93   40.86
   3   9   1 1103.95   46.68
   3  -9  -2  471.26   22.68
   3   9   2  516.96   28.73
  -3   9  -2  458.93   29.50
   3   9   2  527.95   27.41
   3  -9  -2  544.52   28.44
   3   9   2  507.12   32.16
   3   9   3  258.03   20.98
   3  -9  -3  246.85   17.11
  -3   9  -3  217.47   21.37
   3   9   3  262.07   20.08
   3  -9  -3  274.20   21.57
   3  -9  -3  242.71   16.88
   3   9   3  244.50   23.02
   3   9   4  333.20   23.77
   3  -9  -4  316.52   19.09
  -3   9  -4  312.28   25.87
   3   9   4  335.21   22.46
   3   9   4  343.83   26.98
   3  -9  -4  318.68   19.03
   3   9   5   48.68   11.25
   3  -9  -5   50.16    8.89
  -3   9  -5   44.50   13.00
   3   9   5   55.20   11.62
   3  -9  -5   53.30    8.83
   3   9   5   49.96   12.22
   3   9   6  109.56   15.54
   3  -9  -6   91.87   11.20
  -3   9  -6   97.97   16.82
   3   9   6   99.41   13.92
   3  -9  -6   89.01   10.50
   3   9   6   98.13   15.55
   3   9   7  258.12   22.02
   3  -9  -7  247.82   16.97
  -3   9  -7  241.15   24.30
   3   9   7  258.84   20.40
   3  -9  -7  246.59   15.99
   3   9   7  247.85   22.64
   3  -9  -8   32.28    7.87
  -3   9  -8   20.63   12.74
   3   9   8   28.11    9.82
   3  -9  -8   29.81    6.70
   3   9   8   24.20   10.12
   3  -9  -8   26.90    8.38
  -3   9  -9   18.26   13.43
   3   9   9   19.71    8.81
   3  -9  -9   23.28    5.89
   3   9   9   17.10   10.69
   3   9   9   25.75   10.85
   3  -9  -9   37.11    9.67
  -3   9 -10   35.59   14.85
   3   9  10   39.89   10.20
   3  -9 -10   39.98    6.17
   3   9  10   36.47   12.83
   3   9  10   39.23   10.33
   3  -9 -10   31.16    6.22
   3  -9 -10   43.15    9.12
  -3   9 -11   23.91   12.64
   3   9  11   29.11    8.51
   3  -9 -11   31.73    4.93
   3   9  11   30.48   11.06
   3   9  11   47.23    9.08
   3   9  11   31.78    9.31
   3  -9 -11   31.52    5.68
   3  -9 -11   31.02    8.04
  -3   9 -12   28.27   11.72
   3   9  12   28.60    7.44
   3  -9 -12   45.48    4.86
   3   9  12   34.57   10.08
   3  -9 -12   40.16    5.25
   3  -9 -12   33.49    7.60
   3   9  12   30.68    6.73
  -3   9 -13   48.01   10.01
   3   9  13   47.75    9.83
   3   9  13   48.85    7.09
   3  -9 -13   57.49    4.96
   3  -9 -13   69.68    9.07
  -3   9 -14    5.15    5.02
   3   9  14    6.16    5.11
   3   9  14   -1.28    1.42
  -3  -9  15   17.75    2.60
   3   9  15   17.49    4.13
   3 -10  14   10.30    3.11
  -3  10  14   12.36    5.70
  -3 -10 -13   -2.18    3.15
   3  10 -13    2.59    1.76
  -3 -10 -12   30.72    6.93
   3  10 -12   40.67    4.46
   3 -10  12   44.26    6.00
   3  10 -12   49.06    5.08
   3 -10  12   45.38    6.80
   3 -10  11   19.57    6.08
   3  10 -11   14.63    3.20
   3 -10  11   15.67    5.05
   3  10 -11   21.02    4.59
   3  10 -10   56.17    5.91
   3 -10  10   61.96    8.49
   3  10 -10   74.29    7.51
   3 -10  10   66.61    9.41
   3 -10   9   45.96    8.84
   3  10  -9   46.12    5.59
   3 -10   9   38.67    7.55
   3  10  -9   60.83    7.68
   3 -10   8   24.07    7.53
   3  10  -8   10.34    3.22
   3 -10   8   15.83    6.36
   3  10  -8   18.50    5.79
   3 -10   7   21.81    7.59
   3 -10   7   13.60    3.88
   3  10  -7   19.58    6.30
   3  10  -7   23.02    4.01
   3 -10   7   18.15    6.49
   3  10  -7   35.58    6.34
   3 -10   6  198.30   13.28
   3  10  -6  213.06   16.65
   3 -10   6  204.29   15.38
   3  10  -6  243.14   13.46
   3 -10   6  223.44   16.92
   3 -10   5   44.31    8.82
   3 -10   5   38.58    6.74
   3  10  -5   46.23    8.83
   3 -10   5   45.88    8.79
   3  10  -5   52.73    7.06
   3 -10   4  204.08   14.20
   3  10  -4  201.04   17.45
   3  10  -4  219.70   12.63
   3 -10   3   52.32    7.92
   3  10  -3   48.74    9.66
   3  10  -3   61.51    6.90
   3 -10   2   66.39    8.97
   3  10  -2   62.02   11.13
   3  10  -2   70.29   11.78
   3  10  -2   74.99    7.33
   3  10  -2   64.72   13.39
   3 -10   1  208.78   15.08
   3  10  -1  195.78   18.01
   3  10  -1  227.52   18.87
   3  10  -1  217.97   11.73
   3  10  -1  197.00   21.15
   3  10   0   12.65    7.72
   3 -10   0   17.90    6.09
   3  10   0   20.80    8.72
   3  10   0   19.74   10.06
   3 -10  -1  199.77   15.24
   3  10   1  197.90   18.72
  -3  10  -1  225.68   20.36
   3  10   1  212.75   18.53
   3 -10  -1  247.76   18.74
   3  10   1  219.86   22.73
   3  10   2   68.38   14.54
   3 -10  -2   76.21   10.18
   3  10   2   69.80   12.55
  -3  10  -2   63.51   12.89
   3  10   2   67.66   11.66
   3 -10  -3   52.24    9.00
   3  10   3   45.62   10.78
  -3  10  -3   45.79   12.64
   3  10   3   55.08   11.24
   3 -10  -3   51.08    8.41
   3  10   3   60.88   13.75
   3  10   4  196.21   19.05
   3 -10  -4  213.98   16.05
  -3  10  -4  219.69   21.69
   3  10   4  206.93   18.37
   3 -10  -4  206.52   15.38
   3  10   4  206.41   21.44
   3  10   5   37.72   11.05
   3 -10  -5   39.35    8.19
  -3  10  -5   27.86   12.00
   3  10   5   43.55   10.66
   3 -10  -5   43.58    8.10
   3  10   5   42.05   11.93
   3  10   6  233.94   20.79
   3 -10  -6  215.14   15.77
  -3  10  -6  204.39   22.45
   3  10   6  229.51   19.82
   3 -10  -6  205.80   14.49
   3  10   6  204.30   20.45
   3  10   7   22.53   10.42
   3 -10  -7   21.33    7.11
  -3  10  -7   23.73   13.58
   3  10   7   23.40    9.90
   3 -10  -7   22.91    6.18
   3  10   7   20.95    8.98
   3 -10  -8   15.31    6.56
  -3  10  -8    7.20   12.83
   3  10   8    9.84    8.68
   3 -10  -8   10.38    4.60
   3  10   8    7.99    7.97
   3 -10  -8    7.28    6.46
  -3  10  -9   45.04   15.22
   3  10   9   42.51   10.42
   3 -10  -9   52.83    6.56
   3  10   9   51.88   12.89
   3  10   9   34.73    9.91
   3 -10  -9   28.99    8.08
   3  10  10   78.30   11.27
  -3  10 -10   58.37   15.00
   3 -10 -10   68.31    6.36
   3  10  10   65.08   13.00
   3  10  10   66.74   10.75
   3 -10 -10   59.30    7.28
   3 -10 -10   75.10   10.05
  -3  10 -11   20.93   11.21
   3  10  11    9.82    6.03
   3 -10 -11   16.40    3.25
   3  10  11   10.46    8.64
   3  10  11   26.88    7.35
   3 -10 -11   15.25    4.11
   3 -10 -11   19.63    6.41
  -3  10 -12   49.71   10.38
   3  10  12   27.60    6.45
   3 -10 -12   48.93    4.96
   3  10  12   47.16    9.56
   3 -10 -12   36.88    6.76
  -3  10 -13    4.79    5.71
   3  10  13    3.45    5.39
   3 -10 -13    1.27    1.37
   3 -10 -13    5.93    3.62
  -3 -10  14   13.59    2.41
   3  10  14    8.99    3.35
   3  10  14    7.21    3.29
   3  11 -13    1.02    1.99
   3  11 -13   -0.89    1.28
  -3 -11 -12   19.84    4.90
   3  11 -12   48.93    4.45
   3  11 -11   34.78    4.43
   3  11 -11   27.01    5.27
   3 -11  11   33.66    5.77
   3 -11  10    5.18    4.43
   3 -11  10    7.04    4.50
   3  11 -10    2.71    2.95
   3  11  -9   59.61    5.39
   3 -11   9   60.98    8.35
   3  11  -9   68.02    6.85
   3 -11   9   60.33    8.33
   3 -11   8   27.71    7.04
   3  11  -8   39.09    6.93
   3  11  -8   24.42    3.69
   3 -11   8   29.27    7.50
   3  11  -8   35.08    5.87
   3 -11   7   48.03    6.23
   3  11  -7   58.26    9.18
   3 -11   7   59.29    9.15
   3  11  -7   72.30    7.65
   3 -11   7   64.63    9.19
   3 -11   6    8.33    3.95
   3  11  -6   11.47    6.10
   3 -11   6    5.16    5.91
   3  11  -6   18.89    4.84
   3  11  -5   31.34    8.34
   3 -11   5   27.84    5.95
   3  11  -5   34.61    5.78
   3  11  -4   13.07    7.04
   3 -11   4    8.45    4.23
   3  11  -4    4.48    7.19
   3  11  -4   18.19    4.70
   3 -11   3   83.36    9.80
   3  11  -3   90.00   12.87
   3  11  -3   91.91   13.45
   3  11  -3  107.22    8.70
   3  11  -3   86.94   14.83
   3  11  -2    2.07    6.35
   3 -11   2   -1.82    5.11
   3  11  -2   10.40    8.16
   3  11  -2    2.16    2.45
   3  11  -2   -0.21    8.44
   3 -11   1   70.86    9.42
   3  11  -1   77.69   12.70
   3  11  -1   80.12   12.56
   3  11  -1   77.94    7.15
   3  11  -1   70.64   14.15
   3  11   0   -1.00    6.74
   3 -11   0   -2.78    4.77
   3  11   0    3.52    7.52
   3  11   0    2.95    9.42
   3 -11  -1   79.63   10.15
   3  11   1   79.49   13.12
  -3  11  -1   84.85   13.07
   3  11   1   88.33   13.18
   3  11   1   78.91   14.81
   3  11   2    2.13    6.96
   3 -11  -2    2.97    5.31
  -3  11  -2   -0.95    7.40
   3  11   2    6.48    8.17
   3 -11  -2   -2.64    5.78
   3  11   2   -1.05    8.80
   3  11   3   88.46   13.65
   3 -11  -3   88.40   10.81
  -3  11  -3   86.71   14.56
   3  11   3   97.69   13.99
   3 -11  -3   75.05    9.61
   3  11   3   88.79   15.54
   3  11   4   10.89    8.89
   3 -11  -4   16.77    6.92
  -3  11  -4   18.69   11.02
   3  11   4   22.92    9.75
   3 -11  -4   12.44    5.81
   3  11   4   11.85    9.89
   3  11   5   29.23   10.21
   3 -11  -5   25.41    7.46
  -3  11  -5   27.21   12.48
   3  11   5   33.76   10.88
   3 -11  -5   26.81    6.22
   3  11   5   16.36    9.75
   3  11   6   11.63    9.44
   3 -11  -6    9.60    6.32
  -3  11  -6   12.03   11.96
   3  11   6   12.14    9.16
   3 -11  -6   13.57    5.02
   3  11   6   -2.39    8.74
   3  11   7   72.38   13.37
   3 -11  -7   61.67    8.99
  -3  11  -7   65.92   16.10
   3  11   7   58.01   11.77
   3 -11  -7   63.64    7.23
   3  11   7   56.36   11.19
   3 -11  -7   32.87    8.75
   3 -11  -8   34.06    7.32
  -3  11  -8   37.02   13.82
   3  11   8   22.73    9.08
   3 -11  -8   24.87    4.70
   3  11   8   16.18    8.27
   3 -11  -8   17.48    6.64
  -3  11  -9   59.40   15.17
   3  11   9   78.74   11.34
   3 -11  -9   54.19    5.58
   3  11   9   71.19   12.81
   3  11   9   66.46   10.69
   3 -11  -9   59.27    8.65
  -3  11 -10    2.16    8.97
   3  11  10    4.20    5.84
   3  11  10   -1.91    7.50
   3  11  10   12.50    5.75
   3 -11 -10    3.11    3.22
   3 -11 -10    3.15    4.63
  -3 -11  11   44.66    4.93
  -3  11 -11   32.22    9.28
   3  11  11   31.06    6.62
   3  11  11   33.08    8.66
   3 -11 -11   42.86    4.85
   3 -11 -11   41.21    6.52
  -3 -11  12   52.29    4.68
  -3  11 -12   59.08    8.73
   3  11  12   39.59    7.42
  -3  11 -12   53.52    6.65
   3 -11 -12   41.87    3.72
   3 -11 -12   54.53    6.06
  -3  11 -13   10.72    3.86
   3  11  13    4.58    3.96
   3 -11 -13    1.81    2.24
   3  12 -12   47.86    3.44
  -3 -12 -11    4.30    3.47
   3  12 -11   11.55    3.44
   3  12 -11    9.05    2.24
   3  12 -11    2.23    2.01
   3  12 -10   14.23    4.44
   3  12 -10   12.98    3.06
   3  12 -10   17.00    5.07
   3  12  -9   23.80    6.05
   3  12  -9   29.55    4.44
   3  12  -9   27.73    6.99
   3  12  -8   55.28    7.44
   3  12  -8   44.83    7.96
   3  12  -8   53.72    5.95
   3  12  -7   19.31    5.61
   3 -12   7   14.73    3.83
   3  12  -7   20.62    6.87
   3  12  -7   15.75    4.03
   3 -12   6   42.30    6.07
   3  12  -6   56.80    9.11
   3  12  -6   50.24    9.32
   3  12  -6   52.50    6.21
   3  12  -5    4.50    5.61
   3 -12   5    0.59    3.46
   3  12  -5   -0.96    6.88
   3  12  -5    6.31    3.32
   3  12  -5   -2.63    8.57
   3  12  -4    7.04    6.38
   3 -12   4    3.52    3.96
   3  12  -4    1.49    7.21
   3  12  -4    5.97    3.17
   3  12  -4    6.25    9.59
   3  12  -3   47.57    9.83
   3 -12   3   38.24    6.77
   3  12  -3   39.42    9.85
   3  12  -3   43.62    5.46
   3  12  -3   50.82   12.70
   3  12  -2   15.11    7.53
   3 -12   2   13.29    5.51
   3  12  -2   19.90    8.29
   3  12  -2   13.18    3.37
   3  12  -2   25.86   11.63
   3  12  -1   26.75    8.79
   3 -12   1   27.73    6.80
   3  12  -1   26.23    9.06
   3  12  -1   23.06    4.09
   3  12  -1   17.68   10.18
   3  12   0    0.82    7.11
   3 -12   0    7.81    5.47
  -3  12   0   10.09    6.22
   3  12   0   11.55    8.46
   3  12   0    1.68    8.80
   3  12   1   25.43    9.31
   3 -12  -1   30.52    7.58
  -3  12  -1   30.99    9.08
   3  12   1   31.56   10.06
   3 -12  -1   18.14    5.71
   3  12   1   32.43   11.41
   3  12   2   18.74    8.87
   3 -12  -2   20.22    7.05
  -3  12  -2   21.03    9.49
   3  12   2   26.92   10.31
   3  12   2   14.12    9.74
   3 -12  -2   11.49    5.41
   3  12   3   43.85   10.97
   3 -12  -3   45.49    8.50
  -3  12  -3   42.66   11.07
   3  12   3   45.74   11.08
   3 -12  -3   37.72    7.06
   3  12   3   38.81   11.72
   3  12   4    4.41    8.46
   3 -12  -4   13.20    6.47
  -3  12  -4   21.94   10.45
   3 -12  -4   10.86    4.74
   3  12   4    6.72    8.76
   3  12   4   -0.33    9.07
   3  12   5    4.84    8.51
   3 -12  -5    0.68    5.65
  -3  12  -5   -1.33   10.20
   3  12   5   11.52    9.05
   3 -12  -5    7.31    4.26
   3  12   5   -5.64    8.42
   3  12   6   57.04   12.10
   3 -12  -6   49.24    8.29
  -3  12  -6   53.01   13.02
   3  12   6   58.36   11.16
   3 -12  -6   39.63    5.41
   3  12   6   53.72   10.59
   3 -12  -7   22.11    6.03
  -3  12  -7   15.84   10.12
   3  12   7   17.79    8.14
   3  12   7   17.30    7.23
   3 -12  -7   11.55    5.37
   3 -12  -8   61.09    7.41
  -3  12  -8   47.89   12.60
   3  12   8   74.72   10.62
   3  12   8   55.34   10.94
   3  12   8   55.35    8.83
   3 -12  -8   34.60    7.10
  -3 -12   9   27.82    3.74
  -3  12  -9   44.03   10.79
   3  12   9   41.87    8.35
   3  12   9   34.16    8.45
   3  12   9   31.12    6.47
   3 -12  -9   34.72    5.10
   3 -12  -9   33.45    6.20
  -3 -12  10   14.45    2.69
  -3  12 -10   30.41    8.76
   3  12  10   20.88    6.00
   3  12  10   13.34    6.61
   3 -12 -10   19.56    3.58
   3 -12 -10   15.70    4.61
  -3 -12  11    9.71    2.08
  -3  12 -11   15.49    6.03
   3  12  11    5.49    3.51
   3  12  11   12.39    5.04
   3 -12 -11   11.29    2.20
   3 -12 -11   14.80    3.58
  -3  12 -12   74.83    6.77
   3  12  12   61.86    6.54
   3  13 -10    8.21    2.73
   3  13 -10   14.24    2.44
   3  13 -10    8.18    2.96
   3  13  -9    5.45    3.07
   3  13  -9    4.63    2.03
   3  13  -9    6.96    4.14
   3  13  -8   71.82    7.07
   3  13  -8   90.63    8.23
   3  13  -8   92.79    6.58
   3  13  -8   80.46    9.78
   3  13  -7    7.46    4.06
   3 -13   7    3.99    2.48
   3  13  -7    1.58    4.10
   3  13  -7    0.56    2.55
   3  13  -7   -0.29    5.53
   3  13  -6   27.50    6.26
   3 -13   6   24.19    4.64
   3  13  -6   21.40    5.89
   3  13  -6   25.30    4.05
   3  13  -6   28.21    8.99
   3  13  -5   12.73    6.01
   3 -13   5    9.71    4.09
   3  13  -5    2.78    5.04
   3  13  -5    5.24    2.66
   3  13  -5   15.52    8.82
   3  13  -4    7.34    6.02
   3 -13   4    6.81    3.91
   3  13  -4   11.47    6.61
   3  13  -4    4.88    2.42
   3  13  -4    5.34    8.13
   3  13  -3   38.09    8.63
   3 -13   3   35.28    6.42
   3  13  -3   49.19    9.04
   3  13  -3   39.25    4.93
   3  13  -3   41.98   11.61
   3  13  -2   16.07    7.68
   3 -13   2    8.90    5.17
   3  13  -2   11.87    7.25
   3  13  -2   12.20    3.17
   3  13  -2    7.32    9.00
   3  13  -1    1.69    6.63
   3 -13   1    1.64    4.76
   3  13  -1    1.64    6.86
   3  13  -1    0.31    1.88
   3  13  -1    6.58    9.48
   3  13   0   22.48    8.35
   3 -13   0   20.36    6.31
   3  13   0   33.49    9.09
   3 -13   0   14.35    4.85
   3  13   0   16.80    9.82
   3  13   1   -0.69    7.23
   3 -13  -1    5.03    5.49
  -3  13  -1    8.11    6.36
   3  13   1    3.97    7.16
   3 -13  -1    3.73    4.12
   3  13   1    0.23    8.50
   3  13   2   20.87    8.54
   3 -13  -2   17.03    6.79
  -3  13  -2   15.01    7.36
   3  13   2   11.69    7.82
   3 -13  -2   11.41    4.30
   3  13   2    8.93    8.48
   3 -13  -3   46.84    8.42
   3  13   3   39.51   10.12
  -3  13  -3   45.07   10.74
   3  13   3   45.60    9.51
   3 -13  -3   41.34    6.07
   3  13   3   36.43    9.73
   3  13   4    8.50    8.25
   3 -13  -4    7.20    5.34
  -3  13  -4   10.70    8.25
   3  13   4   11.03    7.28
   3  13   4   -2.05    7.00
   3  13   5    7.38    7.67
   3 -13  -5    7.91    5.15
  -3  13  -5   14.91    9.14
   3  13   5    1.69    6.59
   3  13   5    8.15    6.44
   3  13   6   32.49    8.72
   3 -13  -6   30.31    5.78
  -3  13  -6   36.23    9.90
   3  13   6   32.49    7.71
   3  13   6   26.87    7.26
   3 -13  -6   15.03    5.10
   3 -13  -7    7.67    4.04
  -3  13  -7   11.33    8.00
   3  13   7    9.65    5.88
   3  13   7    5.14    5.88
   3  13   7    9.90    5.07
   3 -13  -7    3.80    3.81
  -3  13  -8   88.84   11.81
   3  13   8  105.66   10.29
   3  13   8   77.17   10.20
   3  13   8   93.22    8.43
  -3  13  -9   14.76    6.78
   3  13   9   13.49    4.72
   3  13   9    6.65    4.81
   3 -13  -9    7.56    2.60
   3 -13  -9   10.49    3.62
  -3  13 -10   20.95    5.52
   3  13  10   15.62    4.78
   3 -13 -10   10.14    2.00
   3 -13 -10   13.59    3.20
   3  14  -9   19.74    2.34
   3  14  -8   16.07    2.39
   3  14  -8   15.25    4.34
   3  14  -7    9.61    3.13
   3 -14   7   -0.13    1.08
   3  14  -7   10.62    3.42
   3  14  -7    9.64    2.24
   3  14  -7   11.49    5.06
   3  14  -6   -0.45    3.11
   3 -14   6   -0.23    2.08
   3  14  -6   -0.72    3.18
   3  14  -6   -1.45    1.98
   3  14  -6    1.35    5.22
   3 -14   5   97.02    7.59
   3  14  -5  111.85   10.02
   3  14  -5  129.15    9.70
   3  14  -5  113.19    6.92
   3  14  -5  121.84   12.36
   3  14  -4   13.22    5.46
   3 -14   4   12.40    4.08
   3  14  -4   12.67    4.99
   3  14  -4    9.85    2.46
   3  14  -4   11.28    6.73
   3  14  -3   28.02    6.97
   3 -14   3   25.32    5.12
   3  14  -3   28.19    6.48
   3 -14   3   20.35    4.29
   3  14  -3   22.96    3.37
   3  14  -3   33.75   11.56
   3  14  -2   21.15    6.77
   3 -14   2   17.18    4.83
   3  14  -2   28.02    6.73
   3 -14   2   16.31    4.16
   3  14  -2   21.65    8.24
   3  14  -1   10.46    6.18
   3 -14   1    6.06    4.31
   3  14  -1    6.87    5.10
   3 -14   1    9.24    3.61
   3  14  -1    4.49    6.81
   3 -14   0   55.31    7.51
   3  14   0   53.79    9.39
   3  14   0   62.63    8.88
   3 -14   0   48.73    5.54
   3  14   0   64.52   10.72
   3  14   1    8.09    6.43
   3 -14  -1   10.71    5.20
  -3  14  -1    1.46    4.92
   3  14   1    7.07    5.77
   3  14   1   12.95    7.74
   3  14   2   26.04    7.96
   3 -14  -2   25.60    5.93
  -3  14  -2   10.32    5.35
   3  14   2   26.05    6.98
   3  14   2   10.21    6.35
   3  14   3   25.96    7.53
   3 -14  -3   29.90    6.01
  -3  14  -3   25.33    6.98
   3  14   3   32.34    7.21
   3  14   3   21.26    7.05
   3  14   4   15.01    6.48
   3 -14  -4   13.52    4.65
  -3  14  -4    6.06    5.60
   3  14   4   15.35    5.79
   3  14   4    1.78    3.51
   3  14   4   11.88    5.81
   3 -14  -4    1.75    2.92
   3  14   5  132.02   11.88
   3 -14  -5  126.09    9.01
  -3  14  -5  105.06   11.09
   3  14   5  129.38   10.62
   3  14   5   24.32    5.35
   3  14   5  119.66   10.70
   3 -14  -5   29.61    4.86
   3 -14  -6    1.91    2.94
  -3  14  -6   -0.11    5.38
   3  14   6    9.75    4.94
   3  14   6   -0.53    3.83
   3  14   6    3.79    3.72
   3 -14  -6    2.76    2.70
  -3  14  -7   11.20    5.65
   3  14   7   18.43    4.95
   3  14   7    5.40    3.78
   3 -14  -7    4.97    2.59
  -3  14  -8   14.44    4.76
   3  14   8   15.07    3.93
   3  14   8    3.58    3.57
   3 -14  -8   16.46    2.73
   3 -14  -8    6.05    2.45
  -3  14  -9   30.11    4.79
   3  15  -6    6.93    3.36
   3  15  -5   14.15    3.46
   3 -15   5   13.14    2.67
   3  15  -5   20.00    5.03
   3  15  -4   32.64    5.29
   3 -15   4   30.79    4.13
   3  15  -4   37.28    4.63
   3  15  -4   46.21    7.26
   3  15  -3    9.86    4.26
   3 -15   3    7.45    3.15
   3  15  -3    1.61    2.61
   3  15  -3    6.39    4.89
   3  15  -2    9.00    4.47
   3 -15   2    6.56    3.31
   3  15  -2   12.24    3.82
   3  15  -2    6.91    4.99
   3  15  -1   63.34    7.93
   3 -15   1   60.99    6.35
   3  15  -1   72.81    7.10
   3  15  -1   71.33    9.08
   3  15   0   13.46    5.22
   3 -15   0   15.39    4.17
   3  15   0   14.19    4.43
   3  15   0   14.11    5.57
   3  15   1   73.05    8.49
   3 -15  -1   65.21    6.63
   3  15   1   72.48    7.33
   3  15   1   61.58    7.84
   3  15   2    9.40    4.96
   3 -15  -2    3.82    3.26
  -3  15  -2    9.19    3.33
   3  15   2    8.38    3.96
   3  15   2    7.28    4.13
   3  15   3   10.17    4.55
   3 -15  -3   10.55    3.49
  -3  15  -3    9.75    3.83
   3  15   3    1.99    3.34
   3  15   3    5.39    3.75
   3  15   4   41.31    6.22
   3 -15  -4   35.80    4.59
  -3  15  -4   23.36    5.20
   3  15   4   44.88    5.72
   3  15   4   30.39    4.70
   3 -15  -5   13.66    2.90
  -3  15  -5   10.45    3.93
   3  15   5   21.69    4.02
  -3  15  -6    0.73    2.82
   3  15   6    0.95    1.93
   3 -15  -6    4.16    1.82
   3 -16   2    5.92    1.92
   3  16  -1   -0.17    2.10
   3 -16   1    3.75    1.96
   3  16   0    4.18    2.75
   3 -16   0    5.45    2.07
   3  16   1    3.54    2.66
   3 -16  -1    1.66    1.72
   3 -16  -2    5.78    1.97
   4   0   0    1.62    3.70
   4   0   0    3.03    7.41
   4   0   1   31.11   10.44
   4   0  -1   45.29   11.56
   4   0  -1   52.14   11.70
   4   0   1   28.23   10.07
   4   0  -2   11.55    6.67
   4   0   2   11.66    7.91
   4   0  -2    7.17    3.70
   4   0  -2   25.64   10.64
   4   0   2    1.52    7.83
   4   0  -3   27.35    9.04
   4   0  -3   47.30    6.82
   4   0  -3   14.06    9.55
   4   0   3   21.82    9.89
   4   0   3   58.72   11.43
   4   0  -4   24.93    6.80
   4   0  -4   26.93    5.90
   4   0  -4   36.92    6.29
   4   0  -4   16.71    8.55
   4   0   4   25.42   10.27
   4   0   4   39.22    9.89
   4   0  -5    1.09    5.79
   4   0  -5    1.45    3.91
   4   0   5   12.16    9.18
   4   0   5    6.60    7.15
   4   0  -5    6.66    7.90
   4   0  -5    2.26    3.55
   4   0   5    3.44    8.59
   4   0   5    0.25    7.44
   4   0  -6   12.48    7.29
   4   0  -6    0.35    4.14
   4   0   6    9.31    8.85
   4   0   6   11.08    7.83
   4   0  -6   16.93    8.40
   4   0  -6   -1.52    4.46
   4   0   6   10.30    9.97
   4   0   6    0.92    7.29
   4   0  -7   87.70   11.07
   4   0  -7   68.67    8.55
   4   0  -7   85.53   11.84
   4   0   7   75.22   13.61
   4   0   7  101.92   17.10
   4   0  -7   69.73    8.75
   4   0   7   66.86   14.79
   4   0   7   70.51   13.54
   4   0  -8   74.90    8.67
   4   0  -8   82.98   10.98
   4   0   8   82.02   16.62
   4   0  -8   72.44    9.08
   4   0   8   65.03   14.63
   4   0   8   78.84   14.41
   4   0  -9  161.20   11.68
   4   0   9  194.03   22.47
   4   0   9  158.18   19.85
   4   0  -9  152.11   12.27
   4   0   9  156.82   18.49
   4   0 -10  128.70   10.41
   4   0  10  125.51   17.95
   4   0 -10  122.33   10.89
   4   0  10  119.40   16.85
   4   0  11  204.89   20.57
   4   0 -11  205.19   13.03
   4   0  11  221.68   21.16
   4   0 -12   85.25    7.94
  -4   0 -12   78.96   14.93
   4   0  12   95.53   14.67
   4   0 -12   89.48    8.26
   4   0  12  100.67   15.22
   4   0 -13   30.12    4.91
  -4   0 -13   33.29   10.60
   4   0 -13   30.64    4.95
   4   0  13   29.00    9.35
   4   0  13   41.29   10.68
  -4   0  14   13.60    4.87
   4   0 -14    7.88    2.71
  -4   0 -14   -0.26    6.88
   4   0 -14    7.01    2.93
   4   0  14   13.80    7.20
   4   0  14   11.82    7.12
  -4   0  15    4.25    3.08
   4   0 -15    2.68    1.38
  -4   0 -15    1.64    4.69
  -4   0 -15    1.74    4.77
   4   0 -15    5.96    1.96
   4   0  15   -6.04    5.07
  -4   1  15  755.63   20.18
   4   1 -15  688.84   13.80
  -4  -1 -15  727.82   24.38
   4  -1  15  677.56   21.40
   4   1 -15  699.50   13.18
  -4   1  14   37.11    6.75
   4   1 -14   26.50    3.87
  -4  -1 -14   19.23    8.24
   4   1 -14   28.03    3.90
   4   1 -13   20.65    4.39
  -4  -1 -13   15.74    9.21
   4   1 -13   25.08    4.68
   4  -1  13   29.16    9.21
   4   1 -12   24.33    5.70
   4   1 -12   19.17    5.36
   4  -1  12   22.13    9.74
   4  -1  12   22.63   10.67
   4   1 -11   28.75    6.26
   4   1 -11   17.79    5.68
   4  -1  11   27.35   11.37
   4  -1  11   21.53   11.26
   4  -1  10  143.61   18.60
   4   1 -10  147.59   11.63
   4  -1  10  159.01   18.71
   4   1  -9   84.15    8.60
   4   1  -9   77.12    9.26
   4  -1   9   71.63   14.91
   4  -1   9   85.43   14.84
   4   1  -8  108.41    9.35
   4  -1   8   94.44   16.53
   4   1  -8   91.62    9.84
   4  -1   8  109.76   16.01
   4  -1   8   89.36   10.07
   4  -1   7   36.29    7.21
   4   1  -7   32.71    7.86
   4   1  -7   37.09    5.99
   4   1  -7   36.08    6.73
   4  -1   7   37.48   12.76
   4  -1   7   46.34   11.64
   4   1  -6  104.56   11.36
   4   1  -6  101.14    9.32
   4  -1   6   95.11   15.34
   4   1  -6  107.88   10.14
   4  -1   6  114.16   15.43
   4  -1   6   85.74   10.43
   4  -1   5   12.37    5.26
   4   1  -5    0.63    5.72
   4  -1   5   18.66    7.21
   4   1  -5    6.71    3.83
   4  -1   5   -5.12   10.27
   4  -1   5   12.22    8.52
   4   1  -4   43.17    8.07
   4   1  -4   52.28    7.11
   4   1  -4   46.28    9.79
   4  -1   4   43.79   10.91
   4   1  -3   16.23    6.67
   4   1  -3   35.08    6.21
   4  -1   3   31.48   10.95
   4   1  -3    7.96    8.14
   4  -1   3   13.27    9.27
   4  -1   2   51.12   13.18
   4   1  -2   68.35   12.16
   4  -1   2   35.96   10.21
   4   1  -1  131.98   15.48
   4  -1   1  122.53   19.66
   4  -1   1  113.19   15.71
   4   1  -1  104.52   17.45
   4   1   0   27.18    9.49
   4  -1   0   38.76   11.59
   4  -1   0   37.41   11.26
   4   1   0   26.19    9.23
   4   1   1  102.50   18.06
   4  -1  -1  116.36   18.37
   4  -1  -1  151.47   17.78
   4   1   1  107.98   14.70
   4  -1  -2   41.28   11.41
   4  -1  -2   46.24    8.03
   4  -1  -2   52.41    6.98
   4   1   2   26.09    9.73
   4  -1  -3   27.82    9.24
   4  -1  -3   36.16    7.17
   4   1   3   46.63    9.72
   4  -1  -3   42.52    6.72
   4  -1  -3   16.62   10.02
   4   1   3   19.81    7.91
   4   1   3   32.00    8.52
   4  -1  -4   39.59    8.46
   4  -1  -4   49.57    8.14
   4   1   4   55.46   11.63
   4   1   4   66.30   11.34
   4  -1  -4   62.49    8.18
   4  -1  -4   35.78   10.87
   4   1   4   51.59   11.70
   4   1   4   62.95   11.30
   4   1   5   14.40    8.26
   4  -1  -5    7.54    6.24
   4  -1  -5    5.45    5.23
   4   1   5    1.47    6.63
   4  -1  -5    6.90    8.75
   4  -1  -5   11.44    4.99
   4   1   5   14.42    9.36
   4   1   5    8.35    7.17
   4  -1  -6   92.23   11.45
   4  -1  -6  111.67   11.16
   4   1   6   93.16   15.59
   4  -1  -6   93.36   13.63
   4   1   6   89.59   14.29
   4   1   6   94.99   15.42
   4  -1  -6  102.86   10.62
   4   1   6   96.24   13.91
   4  -1  -7   37.21    7.30
   4   1   7   40.51   12.13
   4  -1  -7   40.35    9.40
   4  -1  -7   28.91    9.40
   4   1   7   41.69   11.56
   4  -1  -7   39.90    7.41
   4   1   7   29.61   11.52
   4   1   7   39.31   10.58
   4  -1  -8  111.88   12.62
   4  -1  -8   99.45   10.13
   4   1   8  111.18   17.62
   4   1   8  107.41   16.06
   4   1   8   91.85   15.85
   4  -1  -8   96.84   10.31
   4   1   8  103.42   15.17
   4  -1  -9   78.03    9.29
   4   1   9   85.51   15.99
   4  -1  -9   70.07    8.97
   4   1   9   71.53   14.68
   4   1   9   77.13   14.17
   4  -1 -10  150.24   11.66
   4   1  10  180.65   22.19
   4   1  10  151.73   18.39
   4  -1 -10  154.83   12.00
   4   1  10  145.88   18.04
   4  -1 -11   22.10    6.25
   4   1  11   44.83   15.14
  -4   1 -11   16.66    9.46
   4  -1 -11   15.33    5.56
   4   1  11   16.02   10.31
   4   1  11   16.21   10.70
   4  -1 -12   26.52    5.46
  -4   1 -12   19.47    9.19
   4  -1 -12   22.68    5.76
   4   1  12   18.43   11.19
   4   1  12   16.53   10.32
  -4  -1  13   18.67    5.47
   4  -1 -13   23.64    4.37
  -4   1 -13   20.36    8.62
  -4   1 -13    7.33    6.94
   4  -1 -13   22.36    4.43
   4   1  13   25.76    9.45
   4   1  13   26.62    9.88
  -4  -1  14   36.99    5.62
   4  -1 -14   27.76    3.65
  -4   1 -14   20.56    7.31
  -4   1 -14   23.11    6.92
   4  -1 -14   30.18    4.13
   4   1  14   23.14    7.97
   4   1  14   38.16    9.05
   4  -1 -15  649.89   12.10
   4   1  15  653.93   22.93
   4  -1 -15  680.14   12.77
  -4   2  15   98.19    7.82
   4   2 -15   92.27    5.19
  -4  -2 -15   87.69    9.16
   4   2 -15   80.78    4.55
   4   2 -14   31.29    4.17
  -4  -2 -14   34.11    9.97
   4   2 -14   39.15    4.34
   4  -2  14   23.90    6.06
   4  -2  13    8.03    3.37
   4   2 -13    7.21    3.41
  -4  -2 -13   -2.85   10.53
   4   2 -13   10.18    3.86
   4  -2  13    2.28    6.89
   4   2 -12   75.49    7.72
   4   2 -12   82.35    7.86
   4  -2  12   63.52    7.71
   4  -2  11    2.49    4.15
   4   2 -11   10.57    5.60
   4   2 -11    5.71    4.81
   4  -2  11   13.37    9.72
   4  -2  11   14.43   10.93
   4   2 -10   78.12    8.85
   4  -2  10   84.66   15.23
   4   2 -10   91.08    9.55
   4  -2  10  115.61   17.00
   4  -2  10   85.88   10.02
   4  -2   9  107.15   16.47
   4   2  -9  128.54   10.91
   4  -2   9  132.13   17.58
   4  -2   9  103.03   11.25
   4   2  -8  211.71   12.16
   4  -2   8  179.04   20.12
   4   2  -8  208.21   13.77
   4  -2   8  221.96   21.31
   4  -2   8  197.47   15.25
   4   2  -7  101.16   11.01
   4   2  -7   91.92    9.60
   4  -2   7   82.55   14.75
   4  -2   7  107.87   15.96
   4  -2   7   91.28   11.18
   4  -2   6   29.38    7.21
   4   2  -6   30.47    7.34
   4   2  -6   30.32    6.50
   4  -2   6   40.92   11.29
   4  -2   5    4.69    5.44
   4   2  -5    5.60    5.13
   4   2  -5    7.37    4.08
   4  -2   5   -6.38   10.86
   4  -2   5   11.25    8.86
   4  -2   4   22.32    7.08
   4   2  -4    7.54    4.97
   4   2  -4   12.41    4.15
   4   2  -3    0.78    4.49
   4   2  -3    9.18    3.70
   4  -2   3   -6.13    9.65
   4   2  -2    0.00    5.16
   4  -2   2   15.58    9.09
   4  -2   2   16.86    6.81
   4  -2   1  111.94   19.01
   4   2  -1  101.56   13.34
   4  -2   1  108.09   15.86
   4  -2   0   11.33    7.37
   4  -2   0    0.23    4.18
   4  -2   0    5.50    9.28
   4   2   0    1.26    6.50
   4  -2  -1  107.99   18.28
   4  -2  -1   93.96   10.67
   4   2   1   83.48   12.91
   4  -2  -2   20.35    6.21
   4   2   2   14.00    6.44
   4  -2  -2   16.80    4.85
   4   2   2    7.03    7.98
   4  -2  -2    9.60    6.50
   4  -2  -3    4.57    5.30
   4   2   3    4.53    5.73
   4   2   3    2.34    5.81
   4  -2  -3  -15.71   12.35
   4  -2  -3    5.35    3.79
   4   2   3   -8.79    9.60
   4  -2  -3    4.25    4.09
   4   2   3   12.92    6.56
   4  -2  -4    6.29    6.68
   4  -2  -4   21.17    6.67
   4   2   4   15.13    7.25
   4   2   4   20.02    8.63
   4  -2  -4   10.50    9.63
   4  -2  -4   14.80    5.06
   4   2   4   18.20    9.56
   4   2   4   17.03    7.09
   4  -2  -5   -5.39    7.82
   4   2   5   11.47    7.75
   4  -2  -5    9.62    5.68
   4   2   5    8.55    8.03
   4  -2  -5   12.15   10.41
   4  -2  -5    2.90    3.86
   4   2   5    7.26    8.92
   4   2   5    3.25    5.97
   4  -2  -6   20.33    8.06
   4  -2  -6   22.76    6.30
   4   2   6   17.39    9.24
   4  -2  -6   45.92   12.24
   4   2   6   25.35    9.35
   4  -2  -6   33.05    7.05
   4   2   6   31.26   10.50
   4   2   6   36.13   10.24
   4  -2  -7   88.84   11.92
   4  -2  -7   81.30    9.79
   4  -2  -7   89.36   14.33
   4   2   7   96.35   15.17
   4   2   7   93.92   14.77
   4   2   7   86.03   15.17
   4  -2  -7   97.00   10.29
   4   2   7   81.15   13.79
   4  -2  -8  200.24   15.90
   4  -2  -8  174.12   13.44
   4   2   8  218.14   21.72
   4   2   8  199.16   20.51
   4   2   8  165.10   19.28
   4  -2  -8  206.07   14.45
   4   2   8  190.01   19.30
   4  -2  -9  114.61   10.91
   4   2   9  131.59   18.76
   4   2   9  141.90   18.35
   4  -2  -9  115.01   10.94
   4   2   9  102.39   15.45
   4   2   9   99.65   15.82
   4  -2 -10   86.02    9.51
   4   2  10  106.29   17.82
   4  -2 -10   88.19    9.65
   4   2  10   97.85   14.91
   4   2  10   80.78   15.27
   4  -2 -11    6.75    5.45
   4   2  11   29.25   14.00
   4  -2 -11    4.56    4.96
   4   2  11   -0.74    9.98
   4   2  11    1.38    9.46
   4   2  12   97.05   17.14
  -4   2 -12   65.26   12.57
  -4   2 -12   63.39   10.63
   4  -2 -12   74.32    7.70
   4   2  12   72.70   13.96
   4   2  12   72.20   13.32
   4  -2 -13   12.58    3.40
  -4   2 -13    9.63    6.80
  -4   2 -13    4.66    6.85
   4  -2 -13    7.26    3.56
   4   2  13   13.65    8.68
   4   2  13   11.55    8.32
   4  -2 -14   34.72    3.77
  -4   2 -14   33.59    7.58
  -4   2 -14   34.39    7.68
   4  -2 -14   41.47    4.42
   4   2  14   36.66    8.75
   4   2  14   48.10    9.29
  -4   2 -15  100.19    9.04
   4   2  15   86.58    8.97
   4  -2 -15   78.98    4.27
   4   2  15  103.94    9.51
  -4   3  15   36.65    5.22
   4   3 -15   33.51    3.18
  -4  -3 -15   19.02    6.51
   4   3 -15   25.57    2.60
   4   3 -14   15.95    3.00
  -4  -3 -14   17.07    8.84
   4   3 -14   24.56    3.43
   4  -3  14   22.19    5.33
   4  -3  13    6.29    3.52
   4   3 -13   -1.90    3.12
   4   3 -13    2.62    3.21
   4  -3  12   19.50    5.53
   4   3 -12   27.79    5.53
   4   3 -12   27.77    5.39
   4  -3  12   15.70    6.93
   4  -3  11    4.23    4.64
   4   3 -11   22.99    5.66
   4   3 -11   17.26    5.66
   4  -3  11   -5.51    9.44
   4  -3  10   35.45    7.53
   4   3 -10   42.65    7.08
   4   3 -10   44.58    7.14
   4  -3   9   20.09    6.53
   4   3  -9   24.65    6.04
   4   3  -9   27.88    6.57
   4   3  -8   91.82    9.33
   4  -3   8   63.33   13.01
   4  -3   8   83.24   10.76
   4   3  -7   84.18    9.22
   4  -3   7   87.29   11.14
   4   3  -6   66.26    8.46
   4   3  -6   52.27    7.35
   4  -3   6   55.16    9.33
   4   3  -5  102.03   10.00
   4   3  -5   94.83    9.22
   4  -3   5   68.91   13.55
   4  -3   5   89.15   11.42
   4   3  -4   39.48    6.28
   4  -3   4   18.02   10.28
   4  -3   4   42.82    9.14
   4   3  -3   50.22    6.56
   4  -3   3   50.21   12.08
   4  -3   2  199.28   19.94
   4  -3   1  125.82   19.90
   4  -3   1  130.11   17.11
   4  -3   0  608.02   43.77
   4  -3   0  588.91   32.30
   4  -3   0  529.37   24.31
   4  -3  -1  139.72   21.27
   4  -3  -1  104.52   11.72
   4  -3  -1  164.05   19.42
   4   3   1  102.16   13.30
   4   3   1   89.58   12.39
   4  -3  -2  152.89   13.97
   4   3   2  155.62   16.73
   4   3   2  176.01   17.01
   4  -3  -2  170.74   12.45
   4  -3  -2  134.71   16.74
   4  -3  -3   42.97    8.56
   4  -3  -3   54.45    7.66
   4   3   3   46.20    9.99
   4  -3  -3   44.71   12.38
   4   3   3   40.91    9.20
   4  -3  -4   14.34    7.06
   4  -3  -4   36.62    7.95
   4   3   4   53.93   10.71
   4   3   4   30.50    9.77
   4  -3  -4   50.14   13.25
   4  -3  -4   39.07    6.82
   4   3   4   33.72    9.56
   4  -3  -5   65.38   10.41
   4  -3  -5   74.26   10.16
   4   3   5  107.41   15.11
   4   3   5   89.31   14.16
   4   3   5   71.99   13.11
   4  -3  -5   82.13   14.47
   4  -3  -5   77.71    9.35
   4   3   5   98.63   13.03
   4  -3  -6   46.29    9.32
   4  -3  -6   51.84    9.20
   4   3   6   62.27   12.90
   4   3   6   71.15   13.35
   4  -3  -6   80.06   14.36
   4  -3  -6   50.86    8.06
   4   3   6   46.42   11.51
   4   3   6   52.38   11.00
   4  -3  -7   80.37   11.44
   4  -3  -7   80.07   10.32
   4   3   7  106.33   16.41
   4   3   7   81.58   14.53
   4  -3  -7   85.96    9.88
   4   3   7   77.31   14.27
   4   3   7   77.44   12.90
   4  -3  -8   88.89   11.68
   4  -3  -8   72.51    9.77
   4   3   8   90.12   15.46
   4   3   8   86.57   15.49
   4  -3  -8   89.47   10.28
   4   3   8   69.73   13.57
   4   3   8   65.64   12.29
   4  -3  -9   28.47    7.39
   4   3   9   25.66   11.65
  -4   3  -9   28.92    7.58
   4   3   9   44.61   13.34
   4  -3  -9   25.62    6.72
   4   3   9   24.67   10.65
   4   3   9   16.07    9.42
   4  -3 -10   35.44    7.71
   4   3  10   41.85   13.73
  -4   3 -10   37.23    9.06
   4  -3 -10   43.53    7.75
   4   3  10   22.06   10.12
   4   3  10   28.89    9.98
   4  -3 -11   10.55    6.04
   4   3  11   17.27   11.85
  -4   3 -11    1.13    6.81
   4  -3 -11    9.89    5.05
   4   3  11    8.51    9.52
   4   3  11    4.71    9.07
   4  -3 -12   28.77    6.26
   4   3  12   48.44   13.33
  -4   3 -12   33.62    8.86
   4  -3 -12   24.09    5.19
   4   3  12   17.81    9.92
   4   3  12   21.81    9.48
   4  -3 -13    3.88    2.68
  -4   3 -13   -2.39    6.00
   4  -3 -13   -0.21    2.78
   4   3  13   -0.77    7.19
   4   3  13    5.81    7.96
   4  -3 -14   22.79    2.86
  -4   3 -14   20.00    6.43
   4  -3 -14   20.63    3.23
   4   3  14   22.74    7.53
   4   3  14   24.30    7.30
  -4   3 -15   39.07    5.84
   4   3  15   34.37    6.09
   4   3  15   43.82    6.40
  -4   4  15   27.66    4.54
   4   4 -15   24.92    2.59
  -4  -4 -15   18.46    6.06
   4  -4  14    3.45    3.05
   4   4 -14    5.32    2.40
  -4  -4 -14   -0.86    7.04
   4   4 -14    0.45    1.88
   4  -4  13   12.44    4.54
   4   4 -13    1.80    2.75
   4   4 -13    8.08    3.34
   4  -4  13    9.71    4.63
   4  -4  12   13.71    5.26
   4   4 -12    4.04    3.53
   4   4 -12    8.70    4.07
   4  -4  12    9.32    5.53
   4   4 -11  126.53    9.57
   4  -4  11  100.88   12.88
   4   4 -11  138.94   10.01
   4  -4  11  123.77   11.68
   4   4 -10  128.85   10.02
   4  -4  10  114.77   14.54
   4   4 -10  143.58   11.31
   4  -4  10  110.95   11.91
   4   4  -9  273.72   14.32
   4  -4   9  266.07   22.06
   4   4  -9  310.58   15.61
   4  -4   9  274.73   18.54
   4   4  -8   95.50    9.09
   4   4  -8  118.82   10.09
   4  -4   8   76.21   13.35
   4  -4   8   97.75   12.02
   4   4  -7   97.08    9.04
   4   4  -7  123.55   10.28
   4  -4   7   89.51   15.01
   4  -4   7   94.13   12.01
   4  -4   6  485.40   30.11
   4   4  -6  540.74   20.46
   4  -4   6  496.69   24.99
   4  -4   5  106.76   15.65
   4   4  -5  138.95   10.41
   4  -4   5  127.18   13.74
   4   4  -4   55.16    6.96
   4  -4   4   50.87   13.01
   4  -4   4   67.48   11.23
   4  -4   3  201.55   20.78
   4   4  -3  217.05   12.63
   4  -4   2  258.72   22.70
   4  -4   1  123.65   17.32
   4   4   0    1.40    5.02
   4  -4   0   41.45   13.61
   4  -4  -1   99.07   11.52
   4   4   1  107.56   13.50
   4  -4  -1  115.15   10.15
   4  -4  -1   88.26   14.69
   4  -4  -2  275.66   16.49
   4  -4  -2  250.41   17.27
   4  -4  -2  249.46   21.69
   4   4   2  237.20   20.33
   4  -4  -2  256.06   15.31
   4  -4  -3  208.61   14.86
   4  -4  -3  187.02   15.36
   4  -4  -3  185.01   20.09
   4   4   3  197.71   18.16
   4   4   3  198.24   19.43
   4  -4  -3  206.60   14.13
   4  -4  -4   31.63    8.48
   4  -4  -4   43.12    8.72
   4   4   4   52.86   10.85
   4  -4  -4   56.05    8.16
   4  -4  -4   60.90   14.20
   4   4   4   46.46   10.63
   4   4   4   47.95   10.55
   4   4   5  142.90   16.52
   4  -4  -5   90.69   11.74
   4  -4  -5  120.20   12.44
   4  -4  -5  148.17   18.47
   4   4   5  120.11   15.78
   4   4   5  122.92   16.28
   4  -4  -5  116.54   11.08
   4   4   5  118.02   13.74
   4  -4  -6  461.93   22.87
   4  -4  -6  512.61   23.50
   4   4   6  551.37   32.34
   4  -4  -6  543.02   29.93
   4   4   6  495.37   30.84
   4   4   6  492.81   29.93
   4  -4  -6  506.76   22.25
   4   4   6  490.63   27.96
   4  -4  -7  100.14   12.54
   4  -4  -7  112.39   12.05
   4   4   7  103.64   15.64
   4   4   7  117.74   16.69
   4   4   7  102.57   15.00
   4  -4  -7   96.78   10.43
   4  -4  -7  100.01   10.64
   4   4   7   73.93   12.51
   4  -4  -8  106.62   12.54
   4  -4  -8   99.96   11.47
   4   4   8  106.68   16.39
   4   4   8   87.27   15.49
   4  -4  -8  106.34   10.88
   4  -4  -8   90.99   10.66
   4   4   8   84.73   13.73
   4   4   8   79.34   13.60
   4  -4  -9  271.15   16.42
   4   4   9  346.30   26.50
  -4   4  -9  267.31   19.92
   4   4   9  314.77   24.99
   4   4   9  255.53   22.02
   4  -4  -9  315.92   17.16
   4   4   9  262.61   21.49
   4  -4 -10  122.74   11.22
   4   4  10  136.76   18.37
  -4   4 -10  120.86   13.63
   4   4  10  143.41   19.07
   4   4  10  104.46   15.22
   4  -4 -10  130.32   11.04
   4   4  10  102.21   14.58
   4  -4 -11  118.71   10.52
   4   4  11  158.42   19.04
  -4   4 -11  124.04   13.25
   4   4  11  103.40   14.54
   4  -4 -11  134.02   10.45
   4   4  11  116.22   15.18
   4  -4 -12    3.58    4.83
   4   4  12   17.65   10.89
  -4   4 -12   10.59    6.38
   4  -4 -12    7.45    4.08
   4   4  12    5.82    7.77
   4   4  12   11.10    7.92
   4  -4 -13   12.02    2.71
   4   4  13   20.66    9.40
  -4   4 -13   14.45    6.60
   4  -4 -13    7.96    3.41
   4   4  13    6.29    6.99
   4   4  13    2.45    6.37
  -4   4 -14    6.36    4.18
   4  -4 -14    1.92    1.82
   4   4  14   -0.15    6.21
   4   4  14    4.51    5.46
  -4   4 -15   24.22    5.12
   4   4  15   16.54    4.24
   4  -5  14    3.23    2.55
   4   5 -14    1.92    1.74
  -4  -5 -14   -4.53    7.09
   4   5 -14   -1.08    1.73
   4   5 -13   32.45    4.32
   4   5 -13   31.05    4.41
   4  -5  13   31.38    5.69
   4  -5  12   17.51    5.76
   4   5 -12   10.86    3.46
   4   5 -12   18.63    4.43
   4  -5  12   16.56    5.53
   4   5 -11   43.16    5.76
   4   5 -11   62.17    7.12
   4  -5  11   46.46    8.95
   4  -5  11   54.14    8.64
   4  -5  10   40.97    8.79
   4   5 -10   48.49    6.47
   4   5 -10   51.85    7.20
   4  -5  10   47.66   10.04
   4  -5   9   43.35    9.14
   4   5  -9   46.28    6.54
   4   5  -9   56.94    7.55
   4  -5   9   39.48    9.99
   4   5  -8  152.31   10.65
   4  -5   8  122.18   15.67
   4   5  -8  154.70   11.26
   4  -5   8  150.39   14.48
   4   5  -7  139.93   10.29
   4  -5   7  139.25   16.77
   4   5  -7  144.92   10.82
   4  -5   7  152.79   14.96
   4   5  -6  308.00   14.74
   4  -5   6  274.75   22.61
   4   5  -6  329.50   15.73
   4  -5   6  308.84   20.24
   4   5  -5  350.21   15.43
   4  -5   5  319.63   24.46
   4   5  -5  355.02   15.97
   4  -5   5  320.40   20.66
   4   5  -4   11.32    3.40
   4   5  -4    9.07    3.91
   4  -5   4    2.63    8.02
   4   5  -3   75.16    7.60
   4  -5   3   78.24   14.34
   4  -5   2  176.61   19.45
   4   5  -2  185.11   17.08
   4   5  -1   45.98    8.19
   4   5  -1   58.69   10.53
   4   5   0 4116.62   68.53
   4  -5   0 3915.99   80.75
   4   5   0 4072.85   80.81
   4  -5  -1   46.55    7.42
   4   5   1   59.87    9.10
   4  -5  -1   51.14    7.01
   4   5   1   54.22   11.12
   4  -5  -1   51.53    9.24
   4  -5  -2  192.48   14.18
   4   5   2  176.41   14.98
   4  -5  -2  164.19   19.12
   4   5   2  157.53   17.73
   4  -5  -2  199.63   13.54
   4  -5  -2  167.08   14.71
   4  -5  -3   75.07    9.36
   4   5   3   62.26    9.28
   4  -5  -3   65.46   10.27
   4  -5  -3   82.09    9.45
   4  -5  -3   84.00   16.13
   4   5   3   63.81   12.61
   4  -5  -4    5.32    4.35
   4  -5  -4    0.53    7.58
   4  -5  -4    3.96    5.97
   4   5   4    9.81    6.11
   4  -5  -4   10.11   12.29
   4   5   4   12.92    8.41
   4  -5  -4    5.97    4.39
   4  -5  -5  291.79   18.15
   4  -5  -5  306.60   18.85
   4   5   5  354.73   25.01
   4  -5  -5  372.07   26.05
   4   5   5  321.83   23.08
   4   5   5  317.37   25.25
   4  -5  -5  333.64   18.15
   4  -5  -6  289.90   18.15
   4  -5  -6  302.86   18.42
   4   5   6  330.39   24.89
   4  -5  -6  351.89   25.39
   4   5   6  306.46   24.81
   4   5   6  300.57   22.71
   4  -5  -6  297.34   17.29
   4  -5  -6  342.25   18.34
   4   5   6  286.47   20.97
   4  -5  -7  154.34   13.84
   4  -5  -7  135.91   12.86
   4   5   7  160.74   18.55
   4   5   7  158.59   19.32
   4   5   7  140.93   16.41
   4  -5  -7  147.16   12.61
   4  -5  -7  142.13   12.50
   4   5   7  135.86   15.37
   4  -5  -8  152.43   13.69
   4  -5  -8  137.25   12.68
   4   5   8  178.64   19.59
   4   5   8  152.73   19.36
   4   5   8  148.18   16.43
   4  -5  -8  143.18   12.34
   4  -5  -8  147.70   12.67
   4   5   8  118.04   14.95
   4  -5  -9   50.12    9.00
   4   5   9   56.15   13.54
   4   5   9   54.49   14.31
   4  -5  -9   49.13    8.07
   4  -5  -9   29.13    7.21
   4   5   9   42.18    9.95
   4   5   9   39.99   10.00
   4  -5 -10   47.77    8.80
   4   5  10   59.61   13.52
  -4   5 -10   43.54    8.76
   4   5  10   81.33   16.12
   4  -5 -10   55.63    8.03
   4   5  10   43.33   10.57
   4   5  10   48.76   10.88
   4  -5 -11   46.66    7.33
   4   5  11   56.50   12.93
  -4   5 -11   48.75    8.50
   4  -5 -11   58.07    7.17
   4   5  11   50.68   10.59
   4   5  11   36.85    9.34
   4  -5 -12   14.93    4.56
   4   5  12   34.08   11.17
  -4   5 -12   19.63    6.50
   4  -5 -12   18.27    4.39
   4   5  12   17.31    7.17
   4   5  12   13.08    7.52
   4  -5 -13   23.80    2.73
   4   5  13   45.26   10.22
  -4   5 -13   23.62    6.10
   4  -5 -13   24.08    3.79
   4   5  13   30.21    7.82
   4   5  13   22.32    7.01
  -4   5 -14   -0.94    5.64
   4  -5 -14    2.99    1.72
   4   5  14    1.53    4.03
   4   5  14    0.42    4.12
   4   6 -14    7.77    1.72
  -4  -6 -14    4.73    5.37
   4   6 -14   13.60    2.08
   4   6 -13   52.46    4.59
   4   6 -13   48.00    4.45
   4  -6  13   49.91    6.39
   4   6 -12   98.63    6.82
   4   6 -12   96.84    7.01
   4  -6  12   99.46    9.49
   4  -6  11   38.21    7.83
   4   6 -11   23.89    4.29
   4   6 -11   30.58    5.47
   4  -6  10    7.43    6.63
   4   6 -10    3.18    3.06
   4   6 -10    8.86    4.44
   4  -6  10    7.64    5.40
   4   6  -9   63.73    6.77
   4  -6   9   69.42   10.64
   4   6  -9   69.30    7.50
   4  -6   9   71.88   11.03
   4   6  -8   55.37    6.72
   4  -6   8   73.11   12.03
   4   6  -8   60.97    7.51
   4  -6   8   65.32   10.77
   4   6  -7  371.58   15.53
   4  -6   7  324.31   22.76
   4   6  -7  382.81   16.32
   4  -6   7  358.49   21.35
   4   6  -6  605.73   19.55
   4  -6   6  510.76   28.70
   4   6  -6  572.69   20.16
   4  -6   6  544.03   26.40
   4   6  -5  202.35   11.32
   4  -6   5  177.66   18.38
   4   6  -5  201.28   11.99
   4  -6   5  192.72   16.77
   4   6  -4   45.91    6.13
   4  -6   4   60.91   12.80
   4   6  -3   10.34    3.57
   4   6  -3   -1.45    5.61
   4   6  -2  155.58   14.53
   4  -6   2  153.45   17.01
   4   6  -2  121.21   14.32
   4   6  -1   59.42    9.59
   4   6  -1   68.89   11.82
   4  -6   1   33.61    9.92
   4  -6   0  768.41   26.90
   4   6   0  790.62   31.14
   4  -6   0  714.21   34.93
   4   6   0  737.28   35.85
   4  -6  -1   48.33    7.60
   4   6   1   47.95    9.20
   4  -6  -1   45.38    9.07
   4  -6  -1   42.21   13.19
   4   6   1   53.08   11.22
   4  -6  -2  143.77   12.44
   4   6   2  147.44   14.24
   4  -6  -2  111.01   12.32
   4  -6  -2  133.43   17.66
   4   6   2  142.94   16.58
   4  -6  -3   13.56    5.52
   4   6   3   12.15    5.88
   4  -6  -3   14.20    7.21
   4   6   3    2.42    7.83
   4  -6  -3   11.71    4.87
   4  -6  -4   44.66    8.02
   4   6   4   55.50    9.09
   4  -6  -4   27.45    7.68
   4  -6  -4   33.16    8.50
   4   6   4   34.39    8.83
   4  -6  -4   60.60   15.11
   4   6   4   28.05    9.76
   4  -6  -4   46.31    7.49
   4  -6  -5  184.91   14.72
   4   6   5  205.92   15.80
   4  -6  -5  174.30   14.46
   4  -6  -5  181.71   15.17
   4   6   5  186.37   18.48
   4  -6  -5  233.72   21.84
   4   6   5  164.62   19.35
   4  -6  -5  183.75   13.78
   4   6   6  599.84   26.34
   4  -6  -6  522.66   23.64
   4   6   6  582.54   31.82
   4  -6  -6  516.11   22.78
   4   6   6  507.28   27.65
   4   6   6  541.59   32.61
   4  -6  -6  538.94   22.71
   4  -6  -6  621.85   24.44
   4   6   6  501.09   26.62
   4   6   7  367.18   20.29
   4  -6  -7  345.82   18.55
   4  -6  -7  324.42   18.55
   4   6   7  385.91   26.52
   4   6   7  348.80   26.44
   4   6   7  339.42   22.80
   4  -6  -7  341.72   18.13
   4  -6  -7  384.08   19.49
   4   6   7  332.52   22.07
   4   6   8   68.75    9.29
   4  -6  -8   72.24    9.82
   4  -6  -8   57.50    9.92
   4   6   8   62.91   12.87
   4   6   8   84.30   15.67
   4   6   8   55.88   11.10
   4  -6  -8   62.84    9.04
   4  -6  -8   55.79    8.13
   4   6   8   48.38   10.23
   4   6   9   72.83    9.04
   4  -6  -9   64.15    9.28
   4   6   9   78.54   14.23
   4   6   9   78.48   15.68
   4  -6  -9   64.25    8.48
   4  -6  -9   58.55    8.66
   4   6   9   63.71   10.92
   4   6   9   44.79    9.79
   4  -6 -10    5.50    5.98
   4   6  10    7.11    9.73
  -4   6 -10   13.91    5.73
   4   6  10   23.46   11.86
   4  -6 -10    7.65    5.11
   4  -6 -10    1.05    4.38
   4   6  10    7.44    6.71
   4   6  10    4.64    6.52
   4  -6 -11   36.67    6.14
   4   6  11   33.68   11.06
  -4   6 -11   37.88    7.38
   4  -6 -11   40.95    6.21
   4   6  11   30.70    7.89
   4   6  11   24.80    7.75
  -4   6 -12   67.90   11.95
   4  -6 -12   93.32    7.26
   4   6  12  104.50   13.22
   4   6  12   89.37   10.45
   4  -6 -12   95.29    7.18
   4   6  12   90.80   11.35
  -4   6 -13   44.52    8.84
   4   6  13   57.46    9.54
   4   6  13   46.66    7.11
   4  -6 -13   46.47    4.44
   4   6  13   53.23    8.09
  -4   6 -14   11.69    4.81
   4   6  14   12.44    4.03
   4   7 -13   53.55    4.10
   4   7 -13   64.74    4.45
   4  -7  12   19.39    5.20
   4   7 -12   16.60    2.97
   4   7 -12   12.17    3.01
   4  -7  11   28.64    6.74
   4   7 -11   34.32    4.35
   4   7 -11   25.52    4.40
   4  -7  10   23.86    7.36
   4   7 -10   25.72    4.28
   4   7 -10   18.72    4.54
   4   7  -9   75.43    6.71
   4   7  -9   81.24    7.74
   4  -7   9   97.98   11.93
   4   7  -8  299.88   13.10
   4  -7   8  297.62   18.88
   4   7  -8  279.02   13.71
   4  -7   8  275.34   18.58
   4   7  -7  279.48   12.72
   4  -7   7  271.82   19.21
   4   7  -7  270.11   13.61
   4  -7   7  258.57   18.47
   4   7  -6   84.95    7.09
   4  -7   6   86.34   12.69
   4   7  -6   79.02    7.98
   4  -7   6   88.24   12.52
   4   7  -5   21.54    4.78
   4   7  -5   10.09    5.63
   4   7  -4   16.14    4.26
   4   7  -4   10.00    6.13
   4   7  -3  307.05   20.53
   4  -7   3  242.85   20.10
   4   7  -3  280.98   13.24
   4   7  -3  252.66   20.46
   4   7  -2  121.65   13.48
   4   7  -2  104.42   13.86
   4  -7   2   97.64   14.20
   4  -7   1  127.97   10.90
   4   7  -1  127.25   13.33
   4   7  -1  127.22   15.72
   4  -7   1  111.14   15.11
   4  -7   0  417.25   20.15
   4   7   0  439.27   23.85
   4  -7   0  364.01   25.78
   4   7   0  418.49   27.39
   4  -7  -1  128.35   11.81
   4   7   1  148.13   14.46
   4  -7  -1  117.39   12.59
   4  -7  -1  115.66   17.02
   4   7   1  142.61   17.67
   4   7   2  101.10   12.10
   4  -7  -2  125.64   11.79
   4   7   2  135.56   13.97
   4  -7  -2  103.63   12.29
   4  -7  -2  115.88   16.79
   4   7   2  103.31   14.83
   4   7   3  274.90   19.59
   4  -7  -3  266.35   17.01
  -4   7  -3  207.56   18.92
   4   7   3  293.86   19.62
   4  -7  -3  235.30   15.85
   4  -7  -3  244.59   17.47
   4  -7  -3  298.05   23.70
   4   7   3  260.15   22.23
   4  -7  -4   11.46    5.81
  -4   7  -4   -4.54    7.19
   4  -7  -4   10.88    6.12
   4   7   4   15.19    6.56
   4  -7  -4   17.33    7.91
   4  -7  -4   31.14   13.64
   4   7   4    5.53    9.07
   4  -7  -4   10.72    4.84
   4   7   4    3.44    5.38
   4  -7  -5   21.10    6.74
  -4   7  -5    4.13    8.51
   4   7   5   24.54    7.27
   4  -7  -5   25.41    7.32
   4  -7  -5   23.43    7.85
   4   7   5   17.56    7.70
   4   7   5   16.85   10.23
   4  -7  -5   13.67    5.43
   4   7   6   69.23   10.64
   4  -7  -6   77.93   10.02
   4  -7  -6   75.24   10.91
   4   7   6   71.56   12.01
   4   7   6   77.79   15.16
   4  -7  -6   68.10    8.99
   4  -7  -6   67.56    8.44
   4   7   7  262.40   17.70
   4  -7  -7  269.22   15.46
   4  -7  -7  225.99   15.38
   4   7   7  253.74   21.34
   4   7   7  285.32   23.96
   4  -7  -7  253.81   15.32
   4  -7  -7  268.60   15.76
   4   7   7  238.25   17.58
   4   7   8  314.84   18.21
   4  -7  -8  261.46   15.63
   4   7   8  296.98   23.02
   4   7   8  314.64   25.02
   4   7   8  354.60   22.36
   4  -7  -8  286.27   15.73
   4  -7  -8  301.47   16.46
   4   7   8  285.56   19.44
   4   7   9  111.08   10.43
  -4   7  -9   52.33   12.56
   4  -7  -9   81.97    9.22
   4   7   9   93.93   14.23
   4   7   9   78.52   10.56
   4   7   9   85.96   15.14
   4  -7  -9   82.21    8.82
   4  -7  -9   78.10    8.98
   4   7   9   74.31   10.53
  -4   7 -10    8.40    9.65
   4   7  10   15.94    4.87
   4  -7 -10   25.97    5.98
   4   7  10   26.21   10.76
   4   7  10   20.92   10.37
   4  -7 -10   21.63    5.39
   4  -7 -10   20.01    5.49
   4   7  10   23.86    6.64
   4   7  10   12.69    6.66
  -4   7 -11   21.55    9.42
   4  -7 -11   28.29    5.11
   4   7  11   34.78    9.71
   4  -7 -11   32.96    5.17
   4   7  11   25.11    6.29
   4   7  11   17.68    6.58
  -4   7 -12    9.87    7.45
   4   7  12   16.16    7.25
   4  -7 -12   14.42    3.31
   4   7  12   10.11    4.45
   4   7  12   14.98    5.54
  -4   7 -13   49.60    7.87
   4   7  13   63.33    8.53
   4  -7 -13   55.04    4.03
   4   7  13   61.53    6.99
   4   8 -13   27.96    2.53
   4   8 -12  135.42    6.30
   4   8 -12  158.55    7.11
   4   8 -11   57.02    4.76
   4   8 -11   69.46    5.71
   4   8 -10   87.81    6.18
   4   8 -10   76.97    6.59
   4  -8  10   78.94    9.58
   4   8  -9   43.83    4.69
   4   8  -9   42.89    5.65
   4  -8   9   51.17    9.09
   4   8  -8   47.03    5.00
   4   8  -8   35.35    5.55
   4   8  -7  288.65   11.93
   4   8  -7  268.04   12.86
   4   8  -6   22.27    4.71
   4  -8   6   15.87    7.17
   4   8  -6   17.94    6.01
   4   8  -5   40.15    5.51
   4  -8   5   21.03    7.95
   4   8  -5   31.01    7.95
   4   8  -4   13.26    7.25
   4   8  -4   10.47    3.51
   4  -8   4    0.98    7.85
   4   8  -4   15.17    7.04
   4   8  -3  129.75   14.07
   4  -8   3  107.16   13.43
   4   8  -3  139.05    9.40
   4   8  -3  124.49   14.92
   4   8  -2   15.30    6.91
   4  -8   2   13.50   10.03
   4   8  -2   16.51    8.18
   4  -8   1   26.87    6.09
   4   8  -1   26.90    8.26
   4  -8   1   33.17   11.06
   4   8  -1   27.79    9.88
   4  -8   0   43.52    7.48
   4   8   0   50.76   10.06
   4  -8   0   58.98   13.66
   4   8   0   45.33   11.36
   4   8   1   36.40    7.81
   4  -8  -1   29.08    6.64
   4   8   1   33.00    8.45
   4  -8  -1   19.04    7.36
   4  -8  -1   47.04   13.15
   4   8   1   33.52   11.07
   4   8   2   15.88    6.33
   4  -8  -2   19.17    6.25
   4   8   2   17.28    7.33
   4  -8  -2   17.34    7.65
   4  -8  -2   28.50   12.25
   4   8   2    9.11    8.44
   4   8   3  137.06   14.17
   4  -8  -3  113.27   11.57
  -4   8  -3  105.87   13.53
   4   8   3  151.88   15.12
   4  -8  -3  110.09   10.93
   4  -8  -3  119.54   12.92
   4   8   3  119.14   16.50
   4  -8  -4   19.69    6.54
  -4   8  -4    9.67    7.62
   4  -8  -4   12.38    5.62
   4   8   4   17.42    7.88
   4  -8  -4    9.97    7.35
   4   8   4   -1.07    4.99
   4   8   4    4.25   10.00
   4  -8  -5   32.59    7.69
  -4   8  -5   21.14    9.43
   4   8   5   33.38    8.62
   4  -8  -5   31.67    6.89
   4  -8  -5   28.00    7.99
   4   8   5   20.80    7.28
   4   8   5   24.89   11.28
   4  -8  -5   22.75    6.25
  -4   8  -6   18.91   10.15
   4   8   6   23.35    7.68
   4  -8  -6   31.13    6.54
   4  -8  -6   29.87    8.97
   4   8   6   24.84    8.51
   4   8   6   32.77   13.06
   4  -8  -6   18.04    5.77
   4  -8  -6   23.45    5.52
   4   8   7  285.95   18.16
   4  -8  -7  292.12   14.48
   4  -8  -7  238.52   14.90
   4   8   7  274.77   20.96
   4   8   7  273.83   22.84
   4  -8  -7  245.86   14.54
   4  -8  -7  267.53   15.04
  -4   8  -8   28.05   11.48
   4   8   8   49.47    8.38
   4  -8  -8   63.84    9.07
   4   8   8   50.45   10.85
   4   8   8   62.78   14.47
   4  -8  -8   33.79    6.63
   4  -8  -8   36.39    6.07
   4   8   8   37.53    7.27
   4   8   9   42.87    7.51
  -4   8  -9   30.62   10.62
   4  -8  -9   40.32    6.66
   4   8   9   42.54   12.24
   4   8   9   49.11   11.81
   4  -8  -9   44.44    6.73
   4  -8  -9   40.10    6.40
   4   8   9   41.71    7.56
   4   8  10   79.22    8.33
  -4   8 -10   71.59   12.18
   4  -8 -10   92.39    7.54
   4   8  10   81.51   12.24
   4   8  10   95.62   12.96
   4  -8 -10   92.23    7.90
   4  -8 -10   82.65    8.18
   4   8  10   81.56    9.33
  -4   8 -11   58.99   10.55
   4  -8 -11   65.12    5.60
   4   8  11   52.46    9.82
   4  -8 -11   66.10    5.88
   4   8  11   58.92    7.76
  -4   8 -12  141.89   11.77
   4   8  12  129.32   11.47
   4  -8 -12  153.58    7.11
   4   8  12  155.64   10.07
  -4   8 -13   30.48    5.08
   4   8  13   28.33    5.14
   4   9 -12   21.03    3.26
   4   9 -12   47.50    3.44
   4   9 -11  100.72    5.05
   4   9 -11  120.11    6.34
   4   9 -10  109.96    5.86
   4   9 -10  119.73    7.09
   4   9  -9   33.60    3.57
   4   9  -9   49.11    5.32
   4   9  -8    2.41    1.37
   4   9  -8   77.26    6.81
   4   9  -7  115.24    8.21
   4   9  -7   78.99    9.24
   4   9  -6   13.57    7.03
   4   9  -6   33.19    5.08
   4   9  -6   18.10    6.31
   4   9  -5   15.29    7.10
   4   9  -5   24.08    4.57
   4   9  -5   18.14    6.64
   4   9  -4    1.14    7.16
   4  -9   4    6.78    6.41
   4   9  -4   12.16    3.76
   4   9  -4    0.77    5.66
   4   9  -3   18.19    7.90
   4  -9   3   15.54    7.66
   4   9  -3   11.07    3.32
   4   9  -3    5.09    6.40
   4  -9   2   19.82    5.01
   4   9  -2   13.08    7.16
   4  -9   2   20.63    8.95
   4   9  -2   17.45    8.16
   4  -9   1   36.66    6.38
   4   9  -1   50.82   10.23
   4  -9   1   65.18   11.85
   4   9  -1   34.91    9.89
   4   9   0    1.87    3.96
   4  -9   0    3.18    4.33
   4   9   0    5.76    7.51
   4  -9   0   -4.06    8.33
   4  -9   0   18.23    9.76
   4   9   0    3.98    7.83
   4   9   1   41.39    8.09
   4  -9  -1   37.73    6.98
   4   9   1   48.03   10.12
   4  -9  -1   29.51    8.52
   4  -9  -1   68.86   12.82
   4   9   1   49.32   12.21
   4   9   2   20.41    7.03
   4  -9  -2   16.05    5.73
   4  -9  -2    3.00    4.83
   4   9   2   21.01    8.72
   4  -9  -2   11.25    7.04
   4  -9  -2   22.75   10.69
   4   9   2    8.91    9.51
   4   9   3   17.71    8.64
   4  -9  -3   11.34    5.74
  -4   9  -3   20.87    8.87
   4  -9  -3    4.71    4.35
   4   9   3   10.89    7.33
   4  -9  -3    7.29    7.12
   4   9   3    0.28   10.20
   4  -9  -4    6.86    5.51
  -4   9  -4   14.35    8.62
   4  -9  -4    7.75    4.75
   4   9   4    6.59    7.11
   4  -9  -4    9.06    6.80
   4   9   4   -3.19   10.41
   4  -9  -5   19.92    6.67
  -4   9  -5   18.98    9.00
   4   9   5   15.37    7.23
   4  -9  -5   20.40    5.13
   4  -9  -5   24.21    7.56
   4   9   5   10.47    6.37
   4   9   5   13.03   10.16
   4  -9  -5   12.66    4.94
  -4   9  -6   28.42   10.00
   4   9   6   31.49    8.00
   4  -9  -6   24.82    5.17
   4  -9  -6   23.91    7.23
   4   9   6   22.77    7.39
   4   9   6   18.02   11.23
   4  -9  -6   14.93    5.19
   4  -9  -6   24.20    5.19
  -4   9  -7   79.31   13.25
   4   9   7  103.15   11.40
   4  -9  -7   96.24    9.18
   4   9   7  108.72   12.66
   4   9   7  112.14   15.60
   4  -9  -7   96.24    9.21
   4  -9  -7  111.82    9.13
  -4   9  -8   70.22   12.60
   4   9   8   77.53    9.37
   4  -9  -8   65.91    7.24
   4   9   8   76.18   11.26
   4   9   8   91.61   13.60
   4  -9  -8   61.02    7.16
   4  -9  -8   72.79    7.34
   4   9   9   38.11    6.61
  -4   9  -9   39.70   10.19
   4  -9  -9   39.63    5.39
   4   9   9   37.25    9.30
   4   9   9   43.81   10.07
   4  -9  -9   35.79    5.44
   4  -9  -9   39.48    5.48
  -4   9 -10  118.46   12.46
   4   9  10  102.45    8.62
   4  -9 -10  122.03    7.13
   4   9  10   99.34   11.61
   4   9  10  127.29   12.17
   4  -9 -10  113.22    7.63
   4  -9 -10  111.33    8.05
  -4   9 -11  104.84   10.60
   4   9  11  103.03   10.13
   4  -9 -11  118.51    6.56
  -4   9 -12   46.96    6.08
   4   9  12   44.65    6.15
   4  10 -11   69.22    5.32
   4  10 -11  111.07    5.05
   4  10 -10  274.99   11.98
   4  10 -10  377.06   10.65
   4  10  -9  280.41   13.76
   4  10  -9  352.08   11.32
   4  10  -8   52.95    7.65
   4  10  -8   57.89    5.26
   4  10  -7    4.01    5.35
   4  10  -7    7.80    2.93
   4  10  -6   33.89    7.79
   4  10  -6   40.00    4.86
   4  10  -6   34.72    6.97
   4  10  -5   45.12    8.53
   4  10  -5   50.72    5.39
   4  10  -5   45.52    8.64
   4  10  -4   67.60   10.24
   4  10  -4   60.90    5.78
   4  10  -4   56.99   10.18
   4 -10   3    6.53    3.44
   4  10  -3    3.36    6.67
   4  10  -3    4.60    2.06
   4  10  -3    2.50    6.35
   4 -10   2    3.25    3.51
   4  10  -2    6.99    6.90
   4  10  -2    1.68    7.22
   4  10  -1   44.80    7.51
   4 -10   1   43.64    6.87
   4  10  -1   61.95   10.83
   4 -10   1   28.96    7.91
   4 -10   1   65.32   10.29
   4  10  -1   50.91   11.42
   4  10   0   35.41    7.33
   4 -10   0   29.29    5.96
   4  10   0   39.26    9.55
   4 -10   0   17.95    7.06
   4  10   0   39.75   10.97
   4  10   1   51.69    8.49
   4 -10  -1   35.86    7.16
   4 -10  -1   33.86    5.81
   4  10   1   56.11   10.50
   4 -10  -1   45.17    8.77
   4  10   1   45.20   11.32
   4  10   2    9.20    6.09
   4 -10  -2    2.87    4.58
   4 -10  -2    8.53    4.09
   4  10   2    7.75    6.98
   4 -10  -2    6.64    6.28
   4  10   2    1.14    9.95
   4  10   3   15.48    6.91
   4 -10  -3    8.36    5.23
  -4  10  -3    7.05    5.75
   4  10   3    3.57    6.84
   4 -10  -3    5.80    6.19
   4  10   3   -3.02   10.61
   4 -10  -4   66.88    8.72
  -4  10  -4   58.10    9.74
   4  10   4   84.15   11.17
   4 -10  -4   69.57    9.14
   4  10   4   62.63   12.96
   4 -10  -5   52.84    7.96
  -4  10  -5   40.25    9.10
   4  10   5   55.66    9.42
   4 -10  -5   55.28    7.83
   4  10   5   54.51   12.20
   4 -10  -5   38.51    6.26
  -4  10  -6   31.32    9.01
   4  10   6   39.26    8.07
   4 -10  -6   36.09    6.25
   4  10   6   29.75    6.76
   4  10   6   40.65   10.93
   4 -10  -6   39.97    6.29
   4 -10  -6   34.09    5.18
  -4  10  -7   -0.11    6.25
   4  10   7    4.33    4.94
   4 -10  -7    6.42    4.10
   4  10   7    5.37    5.20
   4  10   7   14.00    8.42
   4 -10  -7    3.60    3.70
   4 -10  -7    7.28    3.11
  -4  10  -8   45.27    9.30
   4  10   8   68.92    8.24
   4 -10  -8   53.06    5.71
   4  10   8   61.73    8.93
   4  10   8   59.48   10.12
   4 -10  -8   49.74    5.94
   4 -10  -8   53.94    5.69
   4  10   9  359.21   15.62
   4 -10  -9  356.62   11.22
   4  10   9  322.79   17.60
   4  10   9  352.64   18.34
   4 -10  -9  345.69   12.53
   4 -10  -9  362.68   12.63
  -4  10 -10  312.01   15.69
   4  10  10  307.92   12.59
   4 -10 -10  355.14    9.27
   4  10  10  318.25   15.75
  -4  10 -11  113.94    8.25
   4  11  -9   58.00    5.56
   4  11  -9   68.31    4.35
   4  11  -8  172.28   10.39
   4  11  -8  197.15    7.95
   4  11  -7   67.67    7.69
   4  11  -7   70.41    5.19
   4  11  -6   53.73    7.65
   4  11  -6   59.15    4.95
   4  11  -6   54.87    7.77
   4  11  -5   23.68    6.60
   4  11  -5   25.37    3.51
   4  11  -5   26.91    6.65
   4  11  -4   93.17   10.53
   4  11  -4   76.51    5.73
   4  11  -4   83.15   10.83
   4 -11   3   27.36    4.57
   4  11  -3   44.77    8.88
   4  11  -3   31.67    8.60
   4  11  -2   -0.66    3.63
   4 -11   2    5.13    3.22
   4  11  -2   11.03    6.91
   4 -11   2    1.61    6.27
   4  11  -2    5.48    7.23
   4  11  -1   55.04    7.38
   4 -11   1   57.94    6.81
   4  11  -1   82.99   10.99
   4 -11   1   55.96    8.15
   4  11  -1   75.75   11.89
   4  11   0    9.60    4.94
   4 -11   0    9.48    4.31
   4  11   0   20.46    7.98
   4 -11   0    3.36    5.30
   4  11   0   11.18    7.80
   4  11   1   63.39    8.89
   4 -11  -1   63.75    7.59
   4  11   1   71.10   10.25
   4 -11  -1   64.94    8.66
   4  11   1   63.24   11.58
   4  11   2    8.97    5.32
   4 -11  -2    2.72    4.26
   4  11   2    4.20    6.57
   4 -11  -2    7.73    5.75
   4  11   2    2.66    8.80
   4  11   3   35.95    7.85
   4 -11  -3   31.51    6.17
   4  11   3   38.49    8.37
   4 -11  -3   41.82    6.84
   4  11   3   26.70    9.56
   4 -11  -4   87.47    8.80
  -4  11  -4   64.68    8.63
   4  11   4  103.61   11.28
   4 -11  -4   90.53    8.39
   4  11   4   79.22   12.42
   4 -11  -4   77.49    7.44
   4 -11  -5   21.37    5.40
  -4  11  -5   28.08    7.24
   4  11   5   25.64    7.01
   4 -11  -5   25.97    5.00
   4  11   5   24.71    8.75
   4 -11  -5   18.62    4.49
  -4  11  -6   51.39    8.47
   4  11   6   69.34    8.66
   4 -11  -6   59.06    5.97
   4  11   6   75.13   10.83
   4 -11  -6   59.88    6.35
  -4  11  -7   53.64    8.29
   4  11   7   82.00    8.72
   4 -11  -7   69.00    5.58
   4  11   7   83.99   10.42
   4 -11  -7   70.13    6.32
   4  11   8  216.60   11.88
   4 -11  -8  190.94    7.48
   4  11   8  216.07   13.39
   4 -11  -8  201.88    9.23
  -4  11  -9   62.60    7.13
   4  11   9   62.19    6.83
   4 -11  -9   75.24    5.09
   4  12  -8   33.13    4.15
   4  12  -7    7.07    3.45
   4  12  -7    6.64    1.51
   4  12  -6   15.10    4.38
   4  12  -6   10.98    1.92
   4  12  -6   17.35    4.12
   4  12  -5    4.07    4.31
   4  12  -5    0.08    1.01
   4  12  -5    6.32    3.90
   4  12  -4   20.11    5.52
   4 -12   4   11.96    4.43
   4  12  -4   21.51    5.97
   4  12  -3  159.99   11.75
   4 -12   3  126.55    9.61
   4  12  -3  151.27   13.26
   4 -12   2  107.59    7.70
   4  12  -2  134.02   11.26
   4 -12   2   99.90    9.07
   4  12  -2  125.76   12.80
   4  12  -1   37.66    5.85
   4 -12   1   39.89    5.42
   4  12  -1   54.91    8.39
   4 -12   1   44.43    6.50
   4  12  -1   44.66    8.98
   4  12   0   20.54    5.08
   4 -12   0   13.48    4.04
   4  12   0   21.85    6.79
   4 -12   0   20.14    5.16
   4  12   0   10.10    6.79
   4  12   1   47.21    7.04
   4 -12  -1   42.82    5.81
   4  12   1   48.34    8.14
   4 -12  -1   43.25    6.30
   4  12   1   41.68    9.13
   4  12   2  113.53   10.27
   4 -12  -2  120.44    8.90
   4  12   2  137.93   11.67
   4 -12  -2  116.95    8.56
   4  12   2  127.05   13.21
   4 -12  -3  144.34    9.69
   4  12   3  168.78   12.54
   4 -12  -3  144.86    9.00
   4  12   3  165.07   14.49
   4 -12  -3  127.01    8.22
   4 -12  -4   22.99    4.93
  -4  12  -4    7.38    3.60
   4  12   4   17.84    5.93
   4 -12  -4   18.27    3.92
   4  12   4   16.37    6.75
   4 -12  -4   18.42    3.77
  -4  12  -5    2.07    3.67
   4  12   5   -0.92    4.57
   4 -12  -5    0.54    2.28
   4  12   5    7.33    5.72
   4 -12  -5    2.75    2.63
  -4  12  -6   12.41    4.24
   4  12   6   26.30    5.37
   4 -12  -6   13.71    2.64
   4  12   6   29.92    6.50
   4 -12  -6   13.69    3.06
  -4  12  -7   10.39    3.55
   4  12   7   11.59    3.71
   4  12   7   13.56    4.42
   4 -12  -7    8.53    2.50
   4 -12  -8   34.09    3.16
   4  13  -5    4.57    2.65
   4 -13   5    4.58    2.47
   4  13  -4   14.34    3.87
   4 -13   4    7.99    3.07
   4  13  -4    9.49    3.68
   4  13  -3   52.07    6.16
   4 -13   3   39.48    4.87
   4  13  -3   48.00    6.67
   4 -13   2   70.65    6.21
   4  13  -2   79.80    8.61
   4 -13   1   35.43    4.22
   4  13  -1   50.69    6.59
   4 -13   1   47.14    5.15
   4  13  -1   43.86    7.19
   4 -13   0   23.70    3.87
   4  13   0   17.98    3.92
   4  13   0   26.53    5.61
   4 -13   0   27.94    4.08
   4  13   0   27.39    6.25
   4 -13  -1   43.43    4.91
   4  13   1   51.82    6.95
   4 -13  -1   48.41    4.86
   4 -13  -1   32.13    3.25
   4  13   1   47.77    7.66
   4 -13  -2   73.00    6.04
   4 -13  -2   65.67    5.13
   4  13   2   82.19    9.25
   4 -13  -2   66.49    4.85
   4 -13  -3   41.61    4.85
   4  13   3   51.53    6.70
   4 -13  -3   31.80    3.34
   4  13   3   53.07    7.26
   4 -13  -3   45.08    4.16
   4  13   4    8.23    3.49
   4  13   4   15.22    4.76
   4 -13  -4   12.45    2.51
   4  13   5   13.52    3.49
   4  13   5   18.09    4.42
   4 -13  -5    6.24    1.96
   4  14   0  207.21    9.12
   4  14   0  208.87   10.33
   5   0   0  -11.18    6.89
   5   0   0  -22.91   11.91
   5   0  -1   -8.44    5.84
   5   0  -1   -5.55    9.03
   5   0   1   15.15    8.79
   5   0  -2   14.93    6.08
   5   0  -2   20.42    9.14
   5   0  -3    1.97    5.37
   5   0  -3   15.81    8.67
   5   0   3   25.40   11.07
   5   0  -4  314.62   16.51
   5   0  -4  331.92   19.71
   5   0   4  366.65   24.74
   5   0  -4  351.39   14.30
   5   0  -5    7.64    5.74
   5   0  -5    9.14    6.30
   5   0  -5    7.14    3.16
   5   0   5    6.67    9.69
   5   0  -6   21.29    7.26
   5   0  -6    1.67    3.07
   5   0   6    3.35    9.39
   5   0  -7   86.66    7.37
   5   0   7   74.08   13.09
   5   0  -8   36.67    5.01
   5   0   8   23.03    9.42
   5   0  -9    9.90    3.61
   5   0  -9   18.14    3.92
   5   0   9    6.77    7.85
   5   0 -10    3.38    2.54
   5   0 -10    2.26    2.54
   5   0  10   -0.17    6.09
   5   0 -11    2.08    1.88
   5   0 -11    0.39    1.81
   5   0  11    1.47    4.58
   5   0 -12   65.20    3.85
   5   0  12   63.23    6.55
   5   0 -12   68.21    3.91
   5   1 -12   56.04    3.57
   5  -1  12   57.02    6.15
   5   1 -12   56.43    3.54
   5   1 -11    3.28    1.95
   5   1 -11    4.51    2.06
   5  -1  11    5.24    5.31
   5   1 -10   32.07    4.03
   5   1 -10   23.93    3.71
   5  -1  10   25.87    7.82
   5   1  -9   24.57    4.23
   5   1  -9   25.95    4.21
   5   1  -8   26.00    4.64
   5   1  -8   22.92    4.43
   5  -1   8   23.59    9.50
   5   1  -7   25.61    4.52
   5  -1   7   11.93    9.34
   5  -1   6  116.95   15.66
   5   1  -6  133.52    8.96
   5   1  -5   43.25    7.09
   5   1  -5   39.96    5.20
   5  -1   5   51.43   13.05
   5   1  -4  120.81   10.59
   5  -1   4  130.74   17.22
   5   1  -4  123.42    8.39
   5   1  -3   87.19    9.25
   5   1  -3   90.24   11.16
   5  -1   3   99.49   15.47
   5   1  -2   60.86    8.27
   5   1  -2   78.63   11.31
   5   1  -1   21.82    5.91
   5   1  -1   22.61    8.20
   5   1   0   -1.25    4.61
   5  -1   0  -19.56   12.51
   5   1   0   -9.20    9.63
   5  -1  -1   17.95    6.60
   5   1   1   16.43    4.94
   5  -1  -1    6.23    9.72
   5  -1  -2   53.43    8.68
   5   1   2   84.60   13.58
   5  -1  -2   58.08   11.99
   5  -1  -3   67.57    9.52
   5  -1  -3   88.81   12.74
   5   1   3   93.98   14.01
   5  -1  -4  105.68   11.22
   5  -1  -4  127.78   14.14
   5   1   4  114.14   14.86
   5  -1  -4  111.71    8.44
   5  -1  -5   42.67    8.50
   5  -1  -5   39.82    5.39
   5  -1  -5   41.84    5.48
   5  -1  -5   52.57    9.75
   5   1   5   32.35   10.63
   5  -1  -6  125.55   11.38
   5  -1  -6  122.23    8.41
   5   1   6  110.28   14.62
   5  -1  -6  125.55    8.95
   5  -1  -7   24.01    4.14
   5  -1  -7   23.70    4.75
   5   1   7   25.36    9.70
   5  -1  -8   23.69    3.90
   5  -1  -8   25.91    4.71
   5  -1  -9   28.32    4.39
   5   1   9   20.28    8.18
   5  -1 -10   25.51    3.85
   5  -1 -10   28.41    3.95
   5   1  10   21.87    7.31
   5  -1 -11    5.66    2.16
   5  -1 -11    4.87    2.16
   5   1  11    1.57    4.54
   5  -1 -12   54.65    3.44
   5   1  12   54.75    6.15
   5  -1 -12   57.43    3.53
   5   2 -11    7.62    2.13
   5   2 -11    8.29    2.17
   5   2 -10   11.08    2.81
   5   2 -10    8.55    2.75
   5  -2  10    9.33    6.33
   5   2  -9    8.00    3.12
   5   2  -9    6.07    2.81
   5  -2   9    7.07    7.31
   5   2  -8   55.95    5.73
   5   2  -8   57.08    5.60
   5  -2   8   73.54   11.75
   5   2  -7   50.76    5.85
   5   2  -7   59.69    6.07
   5  -2   7   66.66   13.16
   5  -2   6  112.11   15.36
   5   2  -6  112.33    7.91
   5   2  -5   24.73    4.18
   5  -2   5   34.00   13.56
   5   2  -4   45.11    6.58
   5   2  -4   38.04    4.96
   5   2  -3  293.90   14.60
   5  -2   3  324.72   23.94
   5   2  -2  137.51   10.77
   5  -2   2  177.56   18.89
   5   2  -1  331.06   20.06
   5  -2   1  321.92   22.72
   5  -2   0    2.44   12.65
   5   2   0    6.92    6.29
   5  -2  -1  306.42   17.64
   5  -2  -1  312.13   22.81
   5   2   1  358.32   22.34
   5  -2  -2  105.51   11.65
   5  -2  -2  140.59    9.99
   5  -2  -2  132.23   15.90
   5   2   2  153.45   15.88
   5  -2  -3  242.74   16.14
   5  -2  -3  275.17   13.66
   5  -2  -3  294.98   20.74
   5   2   3  273.77   20.19
   5  -2  -4   26.79    8.06
   5  -2  -4   34.33    5.65
   5  -2  -4   32.73    5.08
   5  -2  -4   53.94   12.11
   5   2   4   37.58    9.93
   5  -2  -5   26.11    7.94
   5  -2  -5   20.16    4.92
   5  -2  -5   33.07    9.23
   5  -2  -5   21.39    4.46
   5   2   5   13.80    7.87
   5  -2  -6  117.81   11.27
   5  -2  -6   99.66    8.18
   5   2   6   92.75   12.61
   5  -2  -6  106.93    8.35
   5  -2  -7   59.76    6.22
   5  -2  -7   57.18    6.45
   5  -2  -8   57.72    5.78
   5  -2  -8   61.14    6.17
   5   2   9   18.44   10.23
   5  -2  -9    6.55    3.01
   5  -2 -10   14.02    3.32
   5  -2 -10    9.87    2.89
   5  -2 -11   11.99    2.50
   5  -2 -11   11.52    2.53
   5   3 -11   75.04    4.45
   5  -3  11   77.64    7.08
   5   3 -11   79.61    4.65
   5   3 -10    1.28    1.77
   5   3 -10    3.37    2.07
   5   3  -9    5.15    2.49
   5   3  -9    3.19    2.76
   5   3  -8   39.30    4.57
   5   3  -8   45.87    5.19
   5  -3   8   53.55   10.53
   5   3  -7   34.27    4.56
   5   3  -7   31.05    4.56
   5   3  -6   40.28    5.02
   5   3  -6   44.02    4.98
   5   3  -5   35.22    4.69
   5   3  -5   34.89    5.32
   5   3  -4   35.21    4.63
   5   3  -4   28.89    4.05
   5  -3   3  355.09   24.46
   5  -3   2  511.51   27.92
   5  -3   1   70.71   13.41
   5  -3   0    8.29    4.37
   5  -3   0  -12.77   13.69
   5  -3  -1   72.94   10.09
   5  -3  -1  104.09    9.33
   5   3   1   90.92   11.29
   5  -3  -1   93.44   15.10
   5  -3  -2  531.94   19.67
   5  -3  -2  550.82   28.15
   5   3   2  558.10   26.18
   5  -3  -3  274.29   17.02
   5  -3  -3  296.01   14.67
   5  -3  -3  323.53   22.16
   5   3   3  311.49   20.14
   5  -3  -3  349.15   14.11
   5  -3  -4   29.37    8.53
   5  -3  -4   29.08    5.91
   5   3   4   33.63    7.63
   5  -3  -4   42.84   12.21
   5  -3  -4   32.86    5.01
   5   3   4   42.33    9.70
   5  -3  -5   29.19    8.34
   5  -3  -5   29.57    5.57
   5  -3  -5   33.84   10.29
   5   3   5   33.21    8.03
   5  -3  -5   33.43    5.12
   5   3   5   36.18    9.18
   5  -3  -6   44.98    9.13
   5  -3  -6   39.36    5.80
   5  -3  -6   41.28    5.53
   5   3   6   33.38    8.41
   5  -3  -7   46.61    8.27
   5  -3  -7   29.49    4.93
   5  -3  -7   30.92    5.00
   5   3   7   29.03    8.05
   5  -3  -8   37.03    5.03
   5  -3  -8   40.43    5.21
   5   3   8   25.08    7.37
   5  -3  -9    4.39    2.81
   5  -3  -9    3.83    2.99
   5   3   9   -2.35    5.28
   5  -3 -10    3.63    2.36
   5   3  10   -1.17    4.53
   5  -3 -11   74.36    4.51
   5   3  11   62.33    6.92
   5  -3 -11   80.40    4.83
   5   4 -11   41.24    3.14
   5   4 -10   20.16    2.70
   5   4 -10   20.68    2.86
   5   4  -9   95.81    5.87
   5  -4   9  113.05   10.77
   5   4  -9  101.05    6.18
   5   4  -8   31.22    3.79
   5   4  -8   32.58    4.10
   5   4  -7   43.26    4.55
   5   4  -7   40.12    4.66
   5   4  -6   14.88    3.04
   5   4  -6   13.73    3.12
   5   4  -5   30.51    3.96
   5   4  -5   24.32    3.94
   5  -4   4    5.91   13.79
   5  -4   3  187.23   11.88
   5  -4   3  180.91   16.76
   5  -4   2  155.57   11.06
   5  -4   2  126.85   16.15
   5  -4   1   50.74    7.01
   5  -4   1   22.86   13.49
   5  -4   0   59.89    7.97
   5  -4   0   34.84   13.25
   5  -4  -1   20.65    7.71
   5  -4  -1   56.33    7.53
   5  -4  -1   47.76   14.16
   5  -4  -2  126.49   12.27
   5  -4  -2  150.65   11.34
   5  -4  -2  165.92   18.15
   5  -4  -3  195.71   14.73
   5  -4  -3  204.84   12.62
   5  -4  -3  264.69   20.47
   5   4   3  209.95   15.61
   5  -4  -3  250.87   11.94
   5  -4  -4   38.17    9.06
   5  -4  -4   39.56    6.74
   5   4   4   43.97    8.66
   5  -4  -4   47.45    5.73
   5   4   4   45.90    8.52
   5  -4  -5   34.23    8.53
   5  -4  -5   28.98    5.74
   5   4   5   32.82    8.34
   5  -4  -5   22.77    4.34
   5   4   5   29.95    7.39
   5  -4  -6   24.74    7.68
   5  -4  -6   12.64    4.54
   5   4   6   19.50    7.65
   5  -4  -6   11.99    3.71
   5   4   6   15.08    6.02
   5  -4  -7   35.37    5.56
   5  -4  -7   38.00    5.14
   5   4   7   30.22    7.08
   5  -4  -8   32.82    4.71
   5   4   8   24.94    6.45
   5  -4  -9   96.10    6.47
   5   4   9   88.58    9.29
   5  -4  -9  106.59    6.89
   5  -4 -10   20.27    3.11
   5   4  10    9.32    3.87
   5  -4 -11   45.97    3.47
   5   5 -10  218.89    7.31
   5   5  -9   39.73    3.37
   5   5  -9   37.19    3.66
   5  -5   9   27.01    5.78
   5   5  -8   -0.47    1.45
   5   5  -8    1.91    1.97
   5   5  -7   23.18    3.02
   5   5  -7   27.61    3.68
   5   5  -6    6.13    2.35
   5  -5   6  -13.53   10.69
   5  -5   5   18.71    4.08
   5   5  -5   25.72    3.60
   5  -5   4   89.24    8.27
   5  -5   4   75.84   12.00
   5  -5   3   86.78    8.38
   5  -5   3   50.67   12.58
   5  -5   2    2.46    3.93
   5  -5   2  -18.91   13.32
   5  -5   1   31.57    6.50
   5  -5   1   20.32   11.68
   5  -5   0   89.24    9.20
   5  -5   0  105.08   16.52
   5  -5  -1   33.38    6.74
   5  -5  -1   51.06   14.57
   5  -5  -2    5.06    4.96
   5   5   2   11.88    5.52
   5  -5  -3   83.74   10.63
   5  -5  -3   98.10    9.23
   5   5   3   83.62   10.55
   5  -5  -3  101.02    7.54
   5  -5  -4  103.48   11.08
   5  -5  -4   90.69    8.82
   5  -5  -4  118.28   14.75
   5   5   4  106.69   11.88
   5  -5  -4  115.61    8.11
   5  -5  -5   33.49    7.73
   5  -5  -5   28.40    5.86
   5   5   5   31.30    8.03
   5  -5  -5   25.60    4.44
   5  -5  -6   11.81    6.10
   5  -5  -6    5.33    4.18
   5   5   6   14.76    7.30
   5  -5  -6    6.80    3.29
  -5   5  -7    7.09    4.83
   5  -5  -7   22.75    4.69
   5  -5  -7   23.34    4.11
   5   5   7    7.63    2.94
  -5   5  -8   -4.23    4.69
   5  -5  -8    2.86    3.13
   5  -5  -8    1.74    2.54
   5   5   8    3.34    2.03
  -5   5  -9   28.05    5.92
   5  -5  -9   37.24    4.24
   5  -5  -9   37.04    4.13
  -5   5 -10  148.12    9.82
   5  -5 -10  231.27    8.10
   5   6  -9   34.82    3.11
   5   6  -8   25.50    3.06
   5  -6   8   25.85    5.28
   5  -6   7   64.13    8.50
   5   6  -7   68.86    4.96
   5  -6   6   12.69    3.28
   5   6  -6   21.62    3.04
   5  -6   6   20.39    7.18
   5  -6   5   -1.14    3.24
   5  -6   5   -7.58    8.00
   5   6  -5   -0.26    0.74
   5  -6   4   38.28    5.74
   5  -6   4   26.79    9.24
   5  -6   3  297.04   14.66
   5  -6   3  344.02   20.43
   5  -6   2   -0.71    3.92
   5  -6   2    0.60    9.36
   5  -6   1   18.19    5.39
   5  -6   1   34.11   11.58
   5  -6   0    2.06    4.58
   5  -6   0    5.98   10.77
   5  -6  -1    2.06    6.50
   5  -6  -1   19.36    6.30
   5  -6  -1   27.94   12.41
   5   6   1   20.93    6.39
   5  -6  -2    6.95    5.06
   5  -6  -2   18.49   11.61
   5   6   2    9.04    5.62
   5  -6  -3  328.77   16.07
   5  -6  -3  317.53   15.15
   5   6   3  341.19   19.44
   5  -6  -3  367.80   13.30
   5  -6  -4   46.91    7.78
   5  -6  -4   36.16    6.32
   5   6   4   37.00    8.23
   5  -6  -4   48.40    5.37
   5  -6  -5    7.47    5.53
   5  -6  -5   -0.52    4.23
   5   6   5    8.59    6.80
   5  -6  -5    2.77    2.62
   5  -6  -6   31.42    5.96
   5  -6  -6   21.80    4.90
   5   6   6   31.88    8.13
   5  -6  -6   25.88    4.10
   5  -6  -7   69.38    6.40
   5   6   7   81.85    9.98
   5  -6  -7   70.64    5.83
  -5   6  -8   19.91    4.78
   5  -6  -8   29.17    4.13
   5  -6  -8   30.96    3.93
   5  -6  -9   33.38    3.67
   5  -6  -9   36.12    3.64
   5  -6 -10   35.56    2.99
   5   7  -8    3.84    1.27
   5  -7   7  125.28    8.42
   5   7  -7  128.93    5.70
   5  -7   6   31.78    4.36
   5  -7   6   46.04    6.94
   5   7  -6    1.15    0.75
   5  -7   5   53.66    5.79
   5  -7   5   64.86    8.75
   5  -7   4    2.63    3.47
   5  -7   4    7.19    6.64
   5  -7   3  418.28   16.63
   5  -7   3  507.58   22.13
   5  -7   2   12.96    4.81
   5  -7   2   26.99    9.16
   5  -7   1   27.54    5.98
   5  -7   1   45.43   10.52
   5  -7   0   11.12    5.14
   5  -7   0   19.50    5.53
   5   7   0   19.25    5.49
   5  -7  -1   20.22    5.89
   5  -7  -1   32.18    6.42
   5   7   1   27.12    6.52
   5  -7  -2   13.79    5.76
   5  -7  -2   23.37    6.11
   5   7   2   28.22    6.83
   5  -7  -3  466.36   17.44
   5  -7  -3  448.95   17.01
   5   7   3  474.65   22.06
   5  -7  -4   14.69    5.16
   5  -7  -4   -0.57    4.13
   5   7   4    5.40    5.35
   5  -7  -4    6.04    2.56
   5  -7  -5   79.31    7.34
   5  -7  -5   61.04    6.67
   5   7   5   67.08    9.30
   5  -7  -5   69.29    5.73
   5  -7  -6   38.42    5.13
   5   7   6   54.36    8.66
   5  -7  -6   40.95    4.47
   5  -7  -7  149.40    7.93
   5   7   7  169.38   12.36
   5  -7  -7  147.59    7.40
   5  -7  -8    2.92    2.35
   5  -7  -8    2.91    1.77
   5  -7  -9   31.27    3.01
   5  -7  -9   26.23    2.64
   5  -8   6  102.33    6.48
   5  -8   5   70.52    6.18
   5  -8   5   84.56    7.17
   5  -8   4  221.48   10.94
   5  -8   4  277.93   13.77
   5  -8   3  124.56    8.83
   5  -8   3  160.67   11.66
   5   8  -2   -4.00    2.15
   5  -8   2   10.71    4.39
   5  -8   1   20.71    4.98
   5   8  -1   -2.15    1.60
   5  -8   1   27.85    5.54
   5   8  -1    0.46    1.21
   5   8   0    3.49    1.61
   5  -8   0    9.19    4.28
   5  -8   0   12.91    4.78
   5  -8   0   23.81    7.82
   5   8   0   16.84    5.07
   5  -8  -1   32.21    5.63
   5  -8  -1   35.63    6.11
   5   8   1   29.82    6.08
   5  -8  -2   17.54    4.74
   5  -8  -2   21.98    5.68
   5   8   2   21.45    6.07
   5  -8  -3  153.30    9.15
   5  -8  -3  132.00    9.08
   5   8   3  142.47   11.90
   5  -8  -4  275.85   11.26
   5  -8  -4  235.58   11.16
   5   8   4  242.14   14.89
   5  -8  -4  248.24    9.31
   5  -8  -5   86.06    6.71
   5   8   5   88.97    9.52
   5  -8  -5   90.97    5.66
   5  -8  -6  138.46    7.50
   5   8   6  161.92   11.70
   5  -8  -6  145.75    6.86
   5  -8  -7   55.25    4.43
   5  -8  -7   51.66    3.94
   5  -8  -8   53.83    3.67
   5  -9   5  134.86    7.20
   5  -9   4   83.99    6.06
   5  -9   4   96.86    6.70
   5  -9   3   48.24    5.10
   5  -9   3   58.63    5.88
   5  -9   2    0.00    2.88
   5   9  -2   -0.61    2.17
   5  -9   2    3.50    3.28
   5  -9   1   41.53    4.95
   5   9  -1    2.62    2.34
   5  -9   1   50.66    6.16
   5   9  -1    2.14    1.29
   5  -9   0   17.67    3.78
   5  -9   0   19.83    4.50
   5   9   0   17.83    4.48
   5  -9  -1   45.16    5.01
   5  -9  -1   50.69    5.96
   5   9   1   45.59    6.48
   5   9   2    0.88    0.96
   5  -9  -2    4.64    2.73
   5  -9  -2    6.34    3.55
   5   9   2    8.72    4.37
   5  -9  -3   59.28    4.85
   5  -9  -3   51.70    5.48
   5   9   3   54.90    7.10
   5  -9  -4  116.44    7.11
   5   9   4  112.88    9.47
   5  -9  -5  184.09    7.93
   5   9   5  180.80   11.03
   5  -9  -6   43.21    3.71
   5   9   6   44.14    5.43
   5 -10   3    7.35    2.46
   5 -10   2   38.21    4.27
   5 -10   1   15.56    3.48
   5 -10   0   19.76    3.63
   5 -10  -1   19.38    3.53
   5  10   1   13.10    3.31
   5 -10  -2   31.39    3.92
   5  10   2   28.42    4.58
   5 -10  -3    8.46    2.45
   5  10   3    6.82    3.13
   5 -10  -4   45.69    3.67
   6  -1   2  110.08    7.29
   6  -1   1   47.36    5.17
   6  -2   3   62.11    5.70
   6  -2   2  107.69    7.32
   6  -2   1   36.64    5.13
   6  -3   2   34.97    4.60
   6  -3   1    5.61    3.17
TITL P20 in P2(1)2(1)2(1)
REM P2(1)2(1)2(1) (#19 in standard setting)
CELL 1.54184   4.863667  14.660057  16.651249  90.0000  90.0000  90.0000
ZERR    5.00   0.000283   0.000961   0.000967   0.0000   0.0000   0.0000
LATT -1
SYMM -x+1/2,-y, z+1/2
SYMM -x, y+1/2,-z+1/2
SYMM  x+1/2,-y+1/2,-z
SFAC C H N O
UNIT 55.00 50.00 5.00 5.00
TREF
HKLF 4
END
_computing_structure_solution     'SHELXT 2014/4 (Sheldrick, 2014)'
;
_shelx_hkl_checksum     94499
_shelx_res_file
;
TITL P20_a.res in P2(1)2(1)2(1)
    p20_a.res
    created by SHELXL-2017/1 at 18:13:56 on 09-May-2018
CELL 1.54184 4.8637 14.6601 16.6512 90 90 90
ZERR 4 0.0003 0.001 0.001 0 0 0
LATT -1
SYMM 0.5-X,-Y,0.5+Z
SYMM -X,0.5+Y,0.5-Z
SYMM 0.5+X,0.5-Y,-Z
SFAC C H N O
UNIT 60 52 4 8
L.S. 10
PLAN  20
TEMP -173
BOND $H
LIST 6
fmap 2
acta 52.0
MERG 2
REM <olex2.extras>
REM <HklSrc "%./P20_a.hkl">
REM </olex2.extras>
WGHT    0.063300    0.647500
FVAR       1.01381
O1    4    0.298427    0.444384    0.493688    11.00000    0.02180    0.02617 =
         0.01730   -0.00407   -0.00342    0.00433
AFIX  83
H1    2    0.414034    0.432269    0.529617    11.00000   -1.50000
AFIX   0
O2    4    1.448105    0.200147    0.724282    11.00000    0.03447    0.03480 =
         0.03757    0.01083   -0.00671    0.00699
N1    3    0.572318    0.465223    0.625819    11.00000    0.01561    0.02244 =
         0.01404    0.00105   -0.00019   -0.00232
C8    1    0.221482    0.569308    0.585005    11.00000    0.01729    0.02063 =
         0.01414    0.00136    0.00110   -0.00210
C9    1    0.160633    0.520990    0.513615    11.00000    0.01831    0.01884 =
         0.01508    0.00149    0.00332   -0.00267
C7    1    0.434392    0.538909    0.639917    11.00000    0.01962    0.02166 =
         0.01345    0.00105    0.00052   -0.00352
AFIX  43
H7    2    0.472879    0.573576    0.686790    11.00000   -1.20000
AFIX   0
C1    1    0.778441    0.434508    0.679365    11.00000    0.01601    0.02245 =
         0.01413    0.00450   -0.00063   -0.00396
C11   1   -0.189577    0.631488    0.481496    11.00000    0.01746    0.02415 =
         0.01934    0.00426   -0.00143   -0.00143
AFIX  43
H11   2   -0.327771    0.653088    0.445944    11.00000   -1.20000
AFIX   0
C10   1   -0.044679    0.553030    0.462497    11.00000    0.02011    0.02390 =
         0.01471   -0.00019   -0.00012   -0.00155
AFIX  43
H10   2   -0.085479    0.520921    0.414395    11.00000   -1.20000
AFIX   0
C6    1    0.846213    0.475745    0.752374    11.00000    0.01824    0.03374 =
         0.01554    0.00019    0.00079    0.00077
AFIX  43
H6    2    0.750061    0.528781    0.769284    11.00000   -1.20000
AFIX   0
C12   1   -0.134760    0.679200    0.552350    11.00000    0.02065    0.01825 =
         0.02352    0.00078    0.00295    0.00080
AFIX  43
H12   2   -0.237473    0.732259    0.565493    11.00000   -1.20000
AFIX   0
C3    1    1.130290    0.320110    0.703843    11.00000    0.01806    0.02196 =
         0.02022    0.00572    0.00027   -0.00319
C13   1    0.069277    0.648700    0.602954    11.00000    0.02203    0.01930 =
         0.01849   -0.00055    0.00336   -0.00213
AFIX  43
H13   2    0.108292    0.681633    0.650750    11.00000   -1.20000
AFIX   0
C2    1    0.921735    0.356512    0.655677    11.00000    0.01932    0.02385 =
         0.01727    0.00243   -0.00131   -0.00519
AFIX  43
H2    2    0.877059    0.327793    0.606225    11.00000   -1.20000
AFIX   0
C14   1    1.291538    0.237409    0.678020    11.00000    0.02101    0.02001 =
         0.03196    0.00662   -0.00274   -0.00125
C5    1    1.052998    0.439839    0.800430    11.00000    0.02120    0.03494 =
         0.01394    0.00148   -0.00164   -0.00349
AFIX  43
H5    2    1.099062    0.469038    0.849554    11.00000   -1.20000
AFIX   0
C4    1    1.193941    0.361036    0.777072    11.00000    0.01742    0.03330 =
         0.01689    0.01026   -0.00111   -0.00347
AFIX  43
H4    2    1.331701    0.335653    0.810783    11.00000   -1.20000
AFIX   0
C15   1    1.261294    0.204290    0.592844    11.00000    0.03847    0.02903 =
         0.03877   -0.00380   -0.00655    0.01072
AFIX  33
H15A  2    1.126834    0.242368    0.564605    11.00000   -1.50000
H15B  2    1.439263    0.208139    0.565457    11.00000   -1.50000
H15C  2    1.198107    0.140814    0.593055    11.00000   -1.50000
AFIX   0
HKLF 4
REM  P20_a.res in P2(1)2(1)2(1)
REM R1 =  0.0460 for    2222 Fo > 4sig(Fo)  and  0.0539 for all    2461 data
REM    163 parameters refined using      0 restraints
END
WGHT      0.0633      0.6475
REM Highest difference peak  0.332,  deepest hole -0.359,  1-sigma level  0.057
Q1    1   1.4144  0.1561  0.5853  11.00000  0.05    0.33
Q2    1   1.0412  0.1679  0.5866  11.00000  0.05    0.32
Q3    1   1.2926  0.2571  0.5495  11.00000  0.05    0.28
Q4    1   0.1247  0.5001  0.6453  11.00000  0.05    0.19
Q5    1   0.1137  0.5975  0.6024  11.00000  0.05    0.18
Q6    1   0.2469  0.3802  0.5630  11.00000  0.05    0.18
Q7    1   0.5532  0.4992  0.7653  11.00000  0.05    0.17
Q8    1  -0.4646  0.5763  0.4806  11.00000  0.05    0.17
Q9    1  -0.0918  0.4831  0.5142  11.00000  0.05    0.16
Q10   1   1.0900  0.3386  0.7422  11.00000  0.05    0.16
Q11   1   1.2143  0.3949  0.6393  11.00000  0.05    0.16
Q12   1   0.0565  0.6791  0.6863  11.00000  0.05    0.16
Q13   1   1.6361  0.3416  0.8168  11.00000  0.05    0.16
Q14   1   1.3043  0.4003  0.6951  11.00000  0.05    0.15
Q15   1   0.2780  0.4333  0.6453  11.00000  0.05    0.15
Q16   1   1.1053  0.1793  0.7193  11.00000  0.05    0.15
Q17   1   0.0339  0.5080  0.5996  11.00000  0.05    0.15
Q18   1   1.2408  0.0552  0.5990  11.00000  0.05    0.15
Q19   1   1.4154  0.3393  0.8205  11.00000  0.05    0.14
Q20   1   1.0734  0.3958  0.7878  11.00000  0.05    0.14
;
_shelx_res_checksum     27321
