# Supplementary material for: A new crystal form and anti­microbial activity of (E)-1-[3-(2-hy­droxy­benzyl­idene­amino)­phen­yl]ethanone
Source: Acta Crystallogr E Crystallogr Commun. 2018 Jun 5;74(Pt 7):884–8. doi: 10.1107/S205698901800806X (PMC6038618; doi:10.1107/S205698901800806X)
Supplement: Supplementary file 2 [file e-74-00884-Isup2.hkl]

data_I                                                                          
_shelx_title ' P20_a.res in P2(1)2(1)2(1)'                                      
_shelx_refln_list_code          4                                               
_shelx_F_calc_maximum      100.28                                               
_exptl_crystal_F_000       504.00                                               
_reflns_d_resolution_high  0.7911                                               
                                                                                
loop_                                                                           
 _space_group_symop_operation_xyz                                               
 'x, y, z'                                                                      
 '-x+1/2, -y, z+1/2'                                                            
 '-x, y+1/2, -z+1/2'                                                            
 'x+1/2, -y+1/2, -z'                                                            
                                                                                
_cell_length_a     4.8637                                                       
_cell_length_b    14.6601                                                       
_cell_length_c    16.6512                                                       
_cell_angle_alpha  90.000                                                       
_cell_angle_beta   90.000                                                       
_cell_angle_gamma  90.000                                                       
                                                                                
_shelx_F_squared_multiplier     1.000                                           
                                                                                
loop_                                                                           
 _refln_index_h                                                                 
 _refln_index_k                                                                 
 _refln_index_l                                                                 
 _refln_F_squared_calc                                                          
 _refln_F_squared_meas                                                          
 _refln_F_squared_sigma                                                         
 _refln_observed_status                                                         
   2   0   0        731.42        709.78        19.45 o                         
   4   0   0          0.04          2.03         3.22 o                         
   1   1   0         66.84         81.46         3.20 o                         
   2   1   0         20.24         26.75         3.28 o                         
   3   1   0         94.26        111.88         9.50 o                         
   4   1   0         40.34         31.24         4.98 o                         
   5   1   0          2.53         -4.71         4.71 o                         
   0   2   0       3356.44       3231.24        58.37 o                         
   1   2   0        146.28        138.80         4.18 o                         
   2   2   0         28.96         47.74         3.95 o                         
   3   2   0         86.56         69.36         6.27 o                         
   4   2   0          2.23          3.64         2.92 o                         
   5   2   0         22.36          5.29         5.48 o                         
   1   3   0       1176.31       1011.84        21.70 o                         
   2   3   0         69.64         66.06         5.10 o                         
   3   3   0         23.07         14.14         3.32 o                         
   4   3   0        573.31        547.11        24.13 o                         
   5   3   0         10.30          3.11        10.25 o                         
   0   4   0        578.71        440.90        10.53 o                         
   1   4   0        898.05        831.49        30.69 o                         
   2   4   0          5.13          2.52         2.48 o                         
   3   4   0         50.77         53.74        10.76 o                         
   4   4   0          4.08         11.98        19.48 o                         
   5   4   0         51.80         53.55        12.19 o                         
   1   5   0        909.29        908.50        21.59 o                         
   2   5   0         49.43         60.63         5.41 o                         
   3   5   0          3.19          8.77         6.61 o                         
   4   5   0       4058.31       3936.80        52.10 o                         
   5   5   0         94.91         90.95         7.82 o                         
   0   6   0        888.71       1031.48        42.06 o                         
   1   6   0        105.34         55.28         6.86 o                         
   2   6   0        360.12        565.99        19.49 o                         
   3   6   0         57.07         51.74        11.28 o                         
   4   6   0        702.30        737.53        15.36 o                         
   5   6   0          0.01          3.14         4.10 o                         
   1   7   0          9.83          2.58         3.16 o                         
   2   7   0         76.00         91.69         7.20 o                         
   3   7   0          1.17          1.53         2.20 o                         
   4   7   0        411.08        402.12        11.85 o                         
   5   7   0         20.29         16.33         3.02 o                         
   0   8   0       2838.36       3044.57        45.59 o                         
   1   8   0        322.29        319.77        14.64 o                         
   2   8   0         42.13         51.14         5.71 o                         
   3   8   0          0.06          1.56         2.34 o                         
   4   8   0         51.11         46.92         4.81 o                         
   5   8   0         12.87          9.50         3.03 o                         
   1   9   0        602.41        540.81        21.48 o                         
   2   9   0         14.64         34.07         5.71 o                         
   3   9   0         29.36         36.54         3.91 o                         
   4   9   0          6.38          3.89         2.32 o                         
   5   9   0         16.48         17.90         2.37 o                         
   0  10   0       2218.02       2273.67        87.65 o                         
   1  10   0          0.82         11.30        17.70 o                         
   2  10   0          1.12          0.16         1.84 o                         
   3  10   0         16.07         17.10         3.77 o                         
   4  10   0         29.46         31.03         3.43 o                         
   5  10   0         18.31         19.23         3.53 o                         
   1  11   0          7.77          3.19         2.60 o                         
   2  11   0          0.59          1.72         1.94 o                         
   3  11   0          0.08          0.08         3.16 o                         
   4  11   0          9.83          9.74         2.41 o                         
   0  12   0        601.13        614.00        15.37 o                         
   1  12   0          1.07          0.53         2.00 o                         
   2  12   0         64.38         58.36         3.99 o                         
   3  12   0          9.88          6.42         2.99 o                         
   4  12   0         16.11         16.99         2.29 o                         
   1  13   0         21.90         22.57         2.98 o                         
   2  13   0          6.77          4.05         1.83 o                         
   3  13   0         23.96         20.37         3.01 o                         
   4  13   0         21.27         23.94         1.95 o                         
   0  14   0         29.63         34.07         4.67 o                         
   1  14   0         14.51          9.08         3.50 o                         
   2  14   0         89.65         94.22         4.79 o                         
   3  14   0         46.81         53.73         3.38 o                         
   4  14   0        213.33        202.31         6.65 o                         
   1  15   0          4.89          4.82         3.11 o                         
   2  15   0        425.95        479.80        11.53 o                         
   3  15   0         10.59         14.02         2.31 o                         
   0  16   0        114.68        133.02         8.02 o                         
   1  16   0         22.35         33.87         3.67 o                         
   2  16   0        168.46        196.31         5.57 o                         
   3  16   0          7.30          4.77         1.61 o                         
   1  17   0          0.94          0.26         1.64 o                         
   2  17   0         25.61         31.51         3.01 o                         
   0  18   0         99.04         -0.54         3.45 o                         
   1  18   0          0.02         -1.01         1.61 o                         
   1   0   1        335.79        296.50         5.30 o                         
   2   0   1        815.17        828.26        26.52 o                         
   3   0   1       1045.84       1006.16        31.33 o                         
   4   0   1         38.82         39.18         5.35 o                         
   5   0   1          3.00         -0.83         6.49 o                         
  -6   1   1         47.05         46.08         5.03 o                         
  -5   1   1         22.71         21.51         4.66 o                         
  -4   1   1        119.34        116.15         8.19 o                         
  -3   1   1        102.26        125.13         8.28 o                         
  -2   1   1        193.92        209.17         7.59 o                         
  -1   1   1       2065.00       1838.16        25.68 o                         
   0   1   1         77.75         79.17         4.17 o                         
   1   1   1       2058.84       1867.50        18.12 o                         
   2   1   1        193.64        208.06         7.34 o                         
   3   1   1        103.18        125.48        10.27 o                         
   4   1   1        119.58        118.13         9.47 o                         
   5   1   1         22.58         14.32         3.56 o                         
  -6   2   1         26.21         35.65         4.99 o                         
  -5   2   1        355.83        318.27        14.63 o                         
  -4   2   1         95.67        103.28         8.75 o                         
  -3   2   1        141.74        174.44         9.71 o                         
  -2   2   1        133.16        147.67         6.43 o                         
  -1   2   1         27.40         21.45         1.93 o                         
   0   2   1       1551.23       1475.07        12.92 o                         
   1   2   1         28.72         24.41         2.09 o                         
   2   2   1        132.76        141.45         6.03 o                         
   3   2   1        143.47        169.30        12.12 o                         
   4   2   1         97.24         91.00         7.30 o                         
   5   2   1        355.95        315.32        14.64 o                         
  -6   3   1          2.37          5.46         3.08 o                         
  -5   3   1         95.53         68.80        13.05 o                         
  -4   3   1        105.20        124.85        12.62 o                         
  -3   3   1         44.44         57.43         5.79 o                         
  -2   3   1        560.45        565.08        14.36 o                         
  -1   3   1       5965.05       5586.05        38.33 o                         
   0   3   1       2114.26       1943.64        39.94 o                         
   1   3   1       5967.14       5437.49       144.11 o                         
   2   3   1        557.79        551.04        16.17 o                         
   3   3   1         45.19         53.59        10.55 o                         
   4   3   1        105.27        111.43        11.87 o                         
   5   3   1         96.76         89.71         5.31 o                         
  -5   4   1         50.00         44.56        13.56 o                         
  -4   4   1        111.13        120.30        16.85 o                         
  -3   4   1         44.35         43.12         6.61 o                         
  -2   4   1        289.15        329.35        13.57 o                         
  -1   4   1       1625.69       1544.64        26.61 o                         
   0   4   1       2920.91       2955.72        22.50 o                         
   1   4   1       1616.59       1511.28        43.05 o                         
   2   4   1        290.81        311.36        28.41 o                         
   3   4   1         43.96         46.11        10.61 o                         
   4   4   1        110.35        102.70         5.88 o                         
   5   4   1         49.88         45.25         8.47 o                         
  -5   5   1         31.23         27.92         5.53 o                         
  -4   5   1         60.83         50.12         6.29 o                         
  -3   5   1        105.84         92.90         9.53 o                         
  -2   5   1        804.32        908.41        20.11 o                         
  -1   5   1        782.61        740.26        20.00 o                         
   0   5   1        628.64        527.77        11.62 o                         
   1   5   1        784.19        760.06        37.26 o                         
   2   5   1        802.53        938.17        52.80 o                         
   3   5   1        105.26         84.26        17.30 o                         
   4   5   1         60.23         50.83         3.67 o                         
   5   5   1         31.48         36.72         8.60 o                         
  -5   6   1         11.59         22.23         7.74 o                         
  -4   6   1         51.78         55.09         8.73 o                         
  -3   6   1        225.04        229.26        21.61 o                         
  -2   6   1        117.26        135.13         8.45 o                         
  -1   6   1        462.70        500.46        17.81 o                         
   0   6   1        335.48        321.79         8.39 o                         
   1   6   1        463.26        552.66        28.90 o                         
   2   6   1        115.69        141.57         9.06 o                         
   3   6   1        227.70        232.57        27.46 o                         
   4   6   1         51.21         46.53         4.15 o                         
   5   6   1         11.82         15.92         4.70 o                         
  -5   7   1         27.99         32.85         8.70 o                         
  -4   7   1        140.31        121.34         6.49 o                         
  -3   7   1         55.86         47.86         5.15 o                         
  -2   7   1        263.46        221.97        11.15 o                         
  -1   7   1        282.90        355.21        13.16 o                         
   0   7   1         73.46         51.79         3.93 o                         
   1   7   1        282.66        343.82        15.66 o                         
   2   7   1        263.94        217.51        12.17 o                         
   3   7   1         56.03         64.11         4.72 o                         
   4   7   1        139.67        127.09         6.16 o                         
   5   7   1         27.45         26.35         3.52 o                         
  -5   8   1         32.82          6.33         7.06 o                         
  -4   8   1         28.42         27.29         3.97 o                         
  -3   8   1        447.35        441.90         9.41 o                         
  -2   8   1        183.79        150.61         9.79 o                         
  -1   8   1         60.43         38.32         6.68 o                         
   0   8   1       1708.94       1704.94        54.33 o                         
   1   8   1         60.26         53.96         6.75 o                         
   2   8   1        185.76        135.95        30.21 o                         
   3   8   1        447.87        472.89         9.96 o                         
   4   8   1         28.51         31.27         3.33 o                         
   5   8   1         32.93         31.81         3.33 o                         
  -5   9   1         46.91         21.45        12.28 o                         
  -4   9   1         47.08         44.26         6.24 o                         
  -3   9   1       1060.26       1067.14        16.67 o                         
  -2   9   1         40.18         38.49         5.44 o                         
  -1   9   1         79.59         97.84        14.76 o                         
   0   9   1        249.56        251.14        20.03 o                         
   1   9   1         78.66         87.90         8.72 o                         
   2   9   1         40.16         41.86         8.42 o                         
   3   9   1       1063.79       1100.02        25.94 o                         
   4   9   1         46.77         43.35         4.18 o                         
   5   9   1         47.21         45.82         3.21 o                         
  -5  10   1         16.80         15.14         3.39 o                         
  -4  10   1         49.56         47.70         4.41 o                         
  -3  10   1        206.91        206.27         6.92 o                         
  -2  10   1         70.93         91.36         3.96 o                         
  -1  10   1        272.04        231.12        21.90 o                         
   0  10   1          2.81        -13.06        13.06 o                         
   1  10   1        271.91        255.12        15.70 o                         
   2  10   1         70.73         97.36         5.52 o                         
   3  10   1        205.72        210.97         7.40 o                         
   4  10   1         48.64         42.04         3.19 o                         
   5  10   1         16.97         16.20         3.06 o                         
  -4  11   1         58.62         61.36         5.14 o                         
  -3  11   1         72.13         73.91         4.42 o                         
  -2  11   1         71.03         61.79         3.82 o                         
  -1  11   1         21.61         22.18         2.66 o                         
   0  11   1          2.73         -0.57        10.17 o                         
   1  11   1         21.70         17.12         2.66 o                         
   2  11   1         71.12         61.95         3.99 o                         
   3  11   1         73.24         79.98         5.47 o                         
   4  11   1         59.05         63.38         3.96 o                         
  -4  12   1         43.50         42.16         2.89 o                         
  -3  12   1         25.47         23.60         2.85 o                         
  -2  12   1         64.13         53.96         3.87 o                         
  -1  12   1        206.81        213.95         7.49 o                         
   0  12   1         24.39         35.46         3.66 o                         
   1  12   1        204.55        210.13         6.36 o                         
   2  12   1         63.83         56.76         3.75 o                         
   3  12   1         25.47         26.59         3.26 o                         
   4  12   1         42.83         43.40         3.05 o                         
  -4  13   1         41.27         42.17         2.75 o                         
  -3  13   1          3.15          1.44         1.57 o                         
  -2  13   1         89.58         80.35         4.55 o                         
  -1  13   1         62.78         63.55         4.76 o                         
   0  13   1         35.10         22.96         2.79 o                         
   1  13   1         63.15         66.46         5.71 o                         
   2  13   1         88.73         78.33         5.39 o                         
   3  13   1          3.26          3.57         2.36 o                         
   4  13   1         40.38         40.97         3.21 o                         
  -3  14   1          6.40          7.36         2.09 o                         
  -2  14   1         14.53         10.94         1.98 o                         
  -1  14   1        203.57        210.28         8.98 o                         
   0  14   1          2.00          2.13         1.75 o                         
   1  14   1        202.18        212.29         9.00 o                         
   2  14   1         14.67         14.53         2.81 o                         
   3  14   1          6.57          7.42         2.52 o                         
  -3  15   1         53.46         65.06         3.61 o                         
  -2  15   1         68.28         80.80         3.96 o                         
  -1  15   1         81.51         91.82         5.37 o                         
   0  15   1          8.52         11.28         2.98 o                         
   1  15   1         81.16         92.32         5.77 o                         
   2  15   1         68.28         74.71         3.88 o                         
   3  15   1         52.92         66.28         3.64 o                         
  -3  16   1          3.74          1.81         1.91 o                         
  -2  16   1        144.52        148.59         9.95 o                         
  -1  16   1        164.21        172.79         7.62 o                         
   0  16   1          3.22          4.37         2.27 o                         
   1  16   1        163.83        162.74         7.28 o                         
   2  16   1        145.00        165.32         5.38 o                         
   3  16   1          3.69          2.33         1.41 o                         
  -2  17   1         75.88         77.04         7.39 o                         
  -1  17   1          4.08          1.24         1.54 o                         
   0  17   1         35.16         18.46        20.19 o                         
   1  17   1          3.97          5.30         1.72 o                         
   2  17   1         75.15         67.31         4.86 o                         
  -1  18   1          6.29          3.24         3.07 o                         
   0  18   1         30.72          1.46         2.61 o                         
   1  18   1          6.05         -0.49         1.74 o                         
   0   0   2         30.45         36.65         3.03 o                         
   1   0   2       1091.74        989.61        12.43 o                         
   2   0   2        798.35        802.31        16.14 o                         
   3   0   2         97.99         87.33        11.82 o                         
   4   0   2          4.92          9.81         2.93 o                         
   5   0   2         20.74         16.66         4.93 o                         
  -6   1   2        126.24        107.10         7.09 o                         
  -5   1   2         62.51         66.28         8.64 o                         
  -4   1   2         43.99         52.15         8.00 o                         
  -3   1   2        294.93        344.70        14.53 o                         
  -2   1   2        138.26         95.27         5.59 o                         
  -1   1   2       1491.81       1407.02        16.05 o                         
   0   1   2       5029.67       5042.98        54.68 o                         
   1   1   2       1492.92       1420.13        13.10 o                         
   2   1   2        138.43         99.86         7.08 o                         
   3   1   2        295.69        344.83        16.93 o                         
   4   1   2         43.27         44.53         4.39 o                         
   5   1   2         62.66         62.00         8.44 o                         
  -6   2   2         93.28        104.78         7.12 o                         
  -5   2   2        141.01        145.31        19.48 o                         
  -4   2   2         17.31          9.05         5.31 o                         
  -3   2   2        648.80        681.33        18.85 o                         
  -2   2   2        119.78        101.77         5.52 o                         
  -1   2   2       7814.01       7496.09        34.32 o                         
   0   2   2       1688.23       1734.24        24.18 o                         
   1   2   2       7815.66       7250.99        49.33 o                         
   2   2   2        120.28        108.77         6.00 o                         
   3   2   2        646.28        631.14        30.78 o                         
   4   2   2         16.94         13.89         2.68 o                         
   5   2   2        141.43        129.80         7.91 o                         
  -6   3   2         37.85         34.02         4.48 o                         
  -5   3   2        531.12        497.67        27.16 o                         
  -4   3   2        186.02        193.89        19.40 o                         
  -3   3   2        469.18        431.75        15.35 o                         
  -2   3   2        695.72        598.04        12.50 o                         
  -1   3   2       6388.90       5819.30        47.10 o                         
   0   3   2         68.19         76.07         5.91 o                         
   1   3   2       6387.86       5721.32        79.04 o                         
   2   3   2        701.34        612.76        17.20 o                         
   3   3   2        468.95        396.73        35.52 o                         
   4   3   2        187.16        156.06         6.53 o                         
   5   3   2        530.61        529.16        13.36 o                         
  -5   4   2        145.97        143.63        13.97 o                         
  -4   4   2        253.66        251.72        22.09 o                         
  -3   4   2         68.00         98.32         9.71 o                         
  -2   4   2         36.23         30.71         4.07 o                         
  -1   4   2        336.01        313.25        12.44 o                         
   0   4   2         54.19         55.41         3.23 o                         
   1   4   2        332.74        318.64        12.30 o                         
   2   4   2         36.89         31.53         4.68 o                         
   3   4   2         68.98         93.63        13.88 o                         
   4   4   2        253.41        249.33         7.73 o                         
   5   4   2        146.34        141.70        10.19 o                         
  -5   5   2          0.22         -2.34        10.40 o                         
  -4   5   2        185.13        176.60        12.49 o                         
  -3   5   2         85.66         90.15        10.79 o                         
  -2   5   2        322.40        334.45        12.67 o                         
  -1   5   2         53.80         56.42         6.51 o                         
   0   5   2         53.35         58.19         3.72 o                         
   1   5   2         53.72         55.08         5.98 o                         
   2   5   2        320.18        318.78        16.15 o                         
   3   5   2         84.12         70.99        13.11 o                         
   4   5   2        182.55        175.59         6.37 o                         
   5   5   2          0.23          8.06         3.59 o                         
  -5   6   2          1.39         -0.31         3.52 o                         
  -4   6   2        130.84        140.14        10.04 o                         
  -3   6   2         24.11         31.45         5.99 o                         
  -2   6   2        809.53        781.43        20.12 o                         
  -1   6   2       1877.75       1990.97        38.29 o                         
   0   6   2        101.32         87.39         4.51 o                         
   1   6   2       1875.97       2061.92        33.59 o                         
   2   6   2        810.55        777.50        34.11 o                         
   3   6   2         23.97         30.13         9.31 o                         
   4   6   2        130.23        132.25         6.17 o                         
   5   6   2          1.48          9.64         3.48 o                         
  -5   7   2         23.74         17.31         6.83 o                         
  -4   7   2        112.98        106.33         7.77 o                         
  -3   7   2        453.52        427.27         9.08 o                         
  -2   7   2        544.09        533.82        18.27 o                         
  -1   7   2        748.63        807.28        26.03 o                         
   0   7   2        336.30        305.66        11.63 o                         
   1   7   2        749.86        819.43        21.71 o                         
   2   7   2        544.09        502.71        37.94 o                         
   3   7   2        452.50        441.16        10.23 o                         
   4   7   2        112.08        112.23         5.29 o                         
   5   7   2         24.28         21.60         3.58 o                         
  -5   8   2         11.80          0.81         7.16 o                         
  -4   8   2         20.76         14.80         4.54 o                         
  -3   8   2        294.83        282.21         7.40 o                         
  -2   8   2        244.27        225.84        12.56 o                         
  -1   8   2        306.69        285.25        16.48 o                         
   0   8   2         14.88         16.19         5.30 o                         
   1   8   2        306.76        315.96        14.43 o                         
   2   8   2        242.84        209.98        16.63 o                         
   3   8   2        294.61        296.28         7.96 o                         
   4   8   2         20.89         16.87         2.97 o                         
   5   8   2         11.68         19.59         3.04 o                         
  -5   9   2          4.51          0.69         1.49 o                         
  -4   9   2         15.40         17.54         3.30 o                         
  -3   9   2        436.91        476.41        12.09 o                         
  -2   9   2         87.56        106.02         9.10 o                         
  -1   9   2         23.55          9.23         9.20 o                         
   0   9   2       1177.30       1032.13        31.39 o                         
   1   9   2         23.91         22.26         5.06 o                         
   2   9   2         86.33        113.76        13.33 o                         
   3   9   2        436.68        490.36        11.48 o                         
   4   9   2         15.43         13.31         2.54 o                         
   5   9   2          4.49          3.24         1.71 o                         
  -5  10   2         35.88         37.18         4.15 o                         
  -4  10   2          6.38          3.72         2.79 o                         
  -3  10   2         63.98         67.63         4.27 o                         
  -2  10   2         56.88         60.39         3.68 o                         
  -1  10   2         31.75         27.67        17.00 o                         
   0  10   2        123.65        149.15        17.44 o                         
   1  10   2         31.68         25.42         6.60 o                         
   2  10   2         57.26         52.61         5.12 o                         
   3  10   2         64.44         68.23         5.27 o                         
   4  10   2          6.20          6.14         2.23 o                         
   5  10   2         35.46         29.39         2.90 o                         
  -4  11   2          6.54          3.80         1.99 o                         
  -3  11   2          0.73          2.04         1.91 o                         
  -2  11   2        216.99        216.00         6.36 o                         
  -1  11   2         31.47         35.30         3.20 o                         
   0  11   2          1.10          4.14         2.56 o                         
   1  11   2         31.64         34.97         4.10 o                         
   2  11   2        215.31        217.69         8.19 o                         
   3  11   2          0.85          1.06         2.68 o                         
   4  11   2          6.47          5.20         2.46 o                         
  -4  12   2        109.75        111.20         7.34 o                         
  -3  12   2         16.81         15.16         2.43 o                         
  -2  12   2        398.86        393.58        10.08 o                         
  -1  12   2          3.80          0.10         2.44 o                         
   0  12   2         13.23          8.83         4.04 o                         
   1  12   2          3.85          2.43         1.67 o                         
   2  12   2        401.80        398.01        10.80 o                         
   3  12   2         17.11         17.49         3.11 o                         
   4  12   2        110.18        118.74         4.40 o                         
  -4  13   2         70.78         72.03         4.90 o                         
  -3  13   2          9.38         11.15         2.26 o                         
  -2  13   2         17.59         14.75         2.49 o                         
  -1  13   2         43.15         35.60         3.79 o                         
   0  13   2          1.22          0.17         3.28 o                         
   1  13   2         42.96         37.13         3.38 o                         
   2  13   2         17.41         15.58         3.05 o                         
   3  13   2          9.55         13.50         2.62 o                         
   4  13   2         69.55         67.75         3.23 o                         
  -3  14   2         15.46         19.63         2.44 o                         
  -2  14   2         21.55         24.00         2.59 o                         
  -1  14   2         84.93         93.71         7.24 o                         
   0  14   2          0.17         -1.33         3.17 o                         
   1  14   2         84.87         95.25         5.26 o                         
   2  14   2         21.38         22.88         3.03 o                         
   3  14   2         15.66         19.37         3.62 o                         
  -3  15   2          4.76          8.51         1.95 o                         
  -2  15   2        110.67        113.26         4.51 o                         
  -1  15   2         18.29         14.69         3.52 o                         
   0  15   2         35.31         37.21         4.99 o                         
   1  15   2         18.72         16.49         2.91 o                         
   2  15   2        109.64        112.28         5.65 o                         
   3  15   2          4.76          7.25         1.65 o                         
  -3  16   2          8.09          5.76         1.87 o                         
  -2  16   2        177.07        206.33         7.28 o                         
  -1  16   2          3.48          6.62         2.18 o                         
   0  16   2          9.43          8.77         2.53 o                         
   1  16   2          3.44          4.95         2.11 o                         
   2  16   2        178.62        207.66         8.16 o                         
   3  16   2          8.20          5.62         1.92 o                         
  -2  17   2        135.69        142.68        17.21 o                         
  -1  17   2          1.45         -0.91         1.67 o                         
   0  17   2         35.57         40.37         3.42 o                         
   1  17   2          1.60          2.08         1.37 o                         
   2  17   2        134.70        112.87         7.02 o                         
  -1  18   2         22.22          4.53         5.70 o                         
   0  18   2         44.08          0.10         2.31 o                         
   1  18   2         22.37         -0.95         1.89 o                         
   1   0   3        106.35        108.00         4.79 o                         
   2   0   3          0.00          1.27         2.74 o                         
   3   0   3         23.16         32.11         4.70 o                         
   4   0   3         38.80         38.09         7.97 o                         
   5   0   3          3.06         11.13         6.37 o                         
  -5   1   3         80.04         88.13         6.29 o                         
  -4   1   3         27.00         23.04         5.13 o                         
  -3   1   3        457.62        463.91        22.74 o                         
  -2   1   3        301.22        314.50        12.46 o                         
  -1   1   3       2023.78       1912.62        27.32 o                         
   0   1   3       4704.66       4439.79        64.42 o                         
   1   1   3       2029.58       1927.84        22.68 o                         
   2   1   3        304.40        318.46        11.07 o                         
   3   1   3        456.34        444.84        19.68 o                         
   4   1   3         26.98         33.70         3.61 o                         
   5   1   3         81.23         79.07         7.79 o                         
  -6   2   3         63.38         60.43         5.55 o                         
  -5   2   3        261.57        294.68        14.99 o                         
  -4   2   3          2.39          3.29         4.11 o                         
  -3   2   3        143.95        183.13        10.77 o                         
  -2   2   3        812.14        790.53        20.78 o                         
  -1   2   3      10049.56       8937.78       195.56 o                         
   0   2   3       4018.77       3989.64        71.07 o                         
   1   2   3      10056.13       9220.84       200.85 o                         
   2   2   3        819.14        746.53        27.53 o                         
   3   2   3        145.57        177.57        17.17 o                         
   4   2   3          2.34          3.02         2.19 o                         
   5   2   3        261.30        263.18         8.45 o                         
  -5   3   3        308.85        345.48        23.80 o                         
  -4   3   3         56.37         48.86         5.61 o                         
  -3   3   3        169.33        166.42        13.34 o                         
  -2   3   3       1669.73       1759.43        27.22 o                         
  -1   3   3       5166.33       5025.33        48.50 o                         
   0   3   3        742.42        632.77        18.99 o                         
   1   3   3       5161.74       4980.42        62.96 o                         
   2   3   3       1676.20       1675.86        83.66 o                         
   3   3   3        168.75        142.43        16.77 o                         
   4   3   3         57.50         45.93         4.00 o                         
   5   3   3        310.95        306.15        10.27 o                         
  -5   4   3        213.30        180.15         9.43 o                         
  -4   4   3        196.81        207.33        10.50 o                         
  -3   4   3         24.97         19.80         5.46 o                         
  -2   4   3        125.45        122.64         7.92 o                         
  -1   4   3       1163.78       1154.06        39.30 o                         
   0   4   3         53.60         43.04         2.62 o                         
   1   4   3       1156.61       1147.06        26.64 o                         
   2   4   3        124.31        112.58        12.74 o                         
   3   4   3         25.69         14.58         7.39 o                         
   4   4   3        197.63        193.59         6.57 o                         
   5   4   3        212.63        219.86        12.75 o                         
  -5   5   3         96.46         77.20        17.57 o                         
  -4   5   3         70.54         73.80         6.53 o                         
  -3   5   3         29.14         44.97         7.46 o                         
  -2   5   3        114.16        132.54         8.85 o                         
  -1   5   3         22.27         26.78         5.10 o                         
   0   5   3        291.79        232.58         7.98 o                         
   1   5   3         21.87         26.32         4.13 o                         
   2   5   3        111.32        128.69        14.24 o                         
   3   5   3         29.27         44.63        11.05 o                         
   4   5   3         71.83         70.40         4.19 o                         
   5   5   3         96.24         91.85         4.48 o                         
  -5   6   3        350.95        306.08        22.85 o                         
  -4   6   3         11.40          5.60         5.74 o                         
  -3   6   3        138.48        142.34        14.38 o                         
  -2   6   3        841.26        925.73        23.44 o                         
  -1   6   3        436.92        476.23        24.23 o                         
   0   6   3         37.87         28.07         4.96 o                         
   1   6   3        439.18        447.25        19.21 o                         
   2   6   3        837.70        895.91        46.31 o                         
   3   6   3        138.23        131.14         9.38 o                         
   4   6   3         11.62         10.88         2.61 o                         
   5   6   3        350.58        333.13         9.14 o                         
  -5   7   3        477.26        442.29        43.44 o                         
  -4   7   3        273.42        267.59        12.99 o                         
  -3   7   3        957.95        878.19        14.76 o                         
  -2   7   3        170.70        199.49        11.51 o                         
  -1   7   3         29.76         29.52         5.80 o                         
   0   7   3         38.12         63.06         8.10 o                         
   1   7   3         29.24         32.30         5.45 o                         
   2   7   3        171.20        192.76        15.48 o                         
   3   7   3        956.00        919.12        17.07 o                         
   4   7   3        273.94        252.42         8.60 o                         
   5   7   3        477.42        449.21        10.37 o                         
  -5   8   3        142.16        136.13        17.57 o                         
  -4   8   3        114.38        125.74         5.99 o                         
  -3   8   3        357.77        349.10        10.68 o                         
  -2   8   3        262.84        259.79        13.55 o                         
  -1   8   3         65.44         66.19         7.72 o                         
   0   8   3        219.22        327.76        14.60 o                         
   1   8   3         66.60         65.72         8.97 o                         
   2   8   3        262.59        276.00        19.14 o                         
   3   8   3        358.21        360.19         8.07 o                         
   4   8   3        116.48        118.58         4.92 o                         
   5   8   3        142.25        139.29         5.51 o                         
  -5   9   3         65.32         51.76         5.05 o                         
  -4   9   3         10.00         11.49         2.53 o                         
  -3   9   3        265.73        237.77         7.76 o                         
  -2   9   3         31.69         31.76         6.90 o                         
  -1   9   3        171.27        142.99        23.90 o                         
   0   9   3         75.21         98.66        14.29 o                         
   1   9   3        171.44        175.95        14.18 o                         
   2   9   3         31.22         26.15         4.55 o                         
   3   9   3        267.22        243.22         7.27 o                         
   4   9   3         10.04          9.66         2.45 o                         
   5   9   3         63.96         54.42         3.15 o                         
  -5  10   3          5.41          7.15         2.39 o                         
  -4  10   3          6.30          4.52         1.61 o                         
  -3  10   3         51.69         54.58         4.46 o                         
  -2  10   3          0.44          3.11         1.76 o                         
  -1  10   3        149.10        190.18        20.06 o                         
   0  10   3        141.84        155.87        12.01 o                         
   1  10   3        148.38        180.59        15.14 o                         
   2  10   3          0.57          3.46         2.29 o                         
   3  10   3         51.72         50.39         4.17 o                         
   4  10   3          6.32          6.66         2.56 o                         
   5  10   3          5.52          7.59         1.88 o                         
  -4  11   3         30.29         31.57         4.17 o                         
  -3  11   3         80.62         92.36         4.88 o                         
  -2  11   3        147.14        154.42         6.85 o                         
  -1  11   3        276.30        270.45         6.87 o                         
   0  11   3        104.75        106.23         5.59 o                         
   1  11   3        275.71        262.90         8.82 o                         
   2  11   3        147.67        156.25         7.17 o                         
   3  11   3         80.84         84.04         4.94 o                         
   4  11   3         29.82         35.00         3.26 o                         
  -4  12   3        132.40        140.35         9.28 o                         
  -3  12   3         40.50         41.89         3.39 o                         
  -2  12   3          2.19          0.82         1.93 o                         
  -1  12   3        878.46        892.62        13.02 o                         
   0  12   3         27.67         15.95         2.68 o                         
   1  12   3        874.34        872.11        14.69 o                         
   2  12   3          2.12          0.83         2.58 o                         
   3  12   3         39.72         40.99         3.79 o                         
   4  12   3        133.15        141.93         6.18 o                         
  -4  13   3         41.06         44.67         3.37 o                         
  -3  13   3         40.45         38.90         3.10 o                         
  -2  13   3         46.86         45.98         3.78 o                         
  -1  13   3        212.67        238.65         7.28 o                         
   0  13   3        104.09         99.92         6.74 o                         
   1  13   3        213.63        255.04         7.08 o                         
   2  13   3         46.33         50.71         4.53 o                         
   3  13   3         40.27         41.53         3.41 o                         
   4  13   3         41.41         40.90         3.33 o                         
  -3  14   3         24.09         23.84         2.02 o                         
  -2  14   3        117.02        132.02         4.80 o                         
  -1  14   3        265.04        284.60         9.05 o                         
   0  14   3         18.67         21.70         4.18 o                         
   1  14   3        264.68        303.86         8.30 o                         
   2  14   3        116.44        134.84         6.02 o                         
   3  14   3         24.43         26.92         3.00 o                         
  -3  15   3          5.73          5.64         1.66 o                         
  -2  15   3          6.09          6.33         2.03 o                         
  -1  15   3         40.33         47.99         4.65 o                         
   0  15   3          1.85          1.97         3.05 o                         
   1  15   3         40.52         50.66         3.29 o                         
   2  15   3          6.18          6.53         2.15 o                         
   3  15   3          5.74          7.18         1.62 o                         
  -2  16   3         79.62         98.83         5.24 o                         
  -1  16   3         15.36         16.78         3.00 o                         
   0  16   3         36.78         44.88         4.28 o                         
   1  16   3         15.59         11.65         2.78 o                         
   2  16   3         79.28         96.28         4.34 o                         
  -2  17   3         91.94         79.31        11.65 o                         
  -1  17   3         10.91          3.82         3.27 o                         
   0  17   3        154.72        175.04         6.42 o                         
   1  17   3         11.02          5.64         3.75 o                         
   2  17   3         92.24         86.35         7.22 o                         
  -1  18   3         12.18          6.33         3.55 o                         
   0  18   3         45.69          2.18         2.06 o                         
   1  18   3         12.32          1.86         1.47 o                         
   0   0   4       1427.51       1424.73        24.74 o                         
   1   0   4       1322.54       1266.75        15.37 o                         
   2   0   4        949.68       1007.60        22.99 o                         
   3   0   4         74.74         88.44         7.55 o                         
   4   0   4         28.73         28.91         3.01 o                         
   5   0   4        304.40        330.65        10.04 o                         
  -5   1   4        110.43        120.20         5.98 o                         
  -4   1   4         48.60         46.26         4.19 o                         
  -3   1   4        115.91        140.89         9.13 o                         
  -2   1   4        214.66        250.42         9.66 o                         
  -1   1   4        376.50        332.13         8.07 o                         
   0   1   4         12.54         10.77         2.13 o                         
   1   1   4        381.55        352.55         7.65 o                         
   2   1   4        213.47        235.60        11.75 o                         
   3   1   4        116.37        143.28        15.27 o                         
   4   1   4         48.85         52.89         3.38 o                         
   5   1   4        109.97        110.45         5.48 o                         
  -5   2   4         33.39         39.78         3.85 o                         
  -4   2   4         12.56         12.88         3.58 o                         
  -3   2   4         86.88         88.61        10.27 o                         
  -2   2   4       1210.59       1196.83        32.53 o                         
  -1   2   4       1738.39       1660.57        18.98 o                         
   0   2   4        358.50        308.37        13.39 o                         
   1   2   4       1733.85       1774.52        24.80 o                         
   2   2   4       1210.19       1164.14        76.54 o                         
   3   2   4         86.66         73.88        12.30 o                         
   4   2   4         12.37         14.94         2.45 o                         
   5   2   4         33.59         34.32         3.21 o                         
  -5   3   4         29.02         31.08         3.07 o                         
  -4   3   4         38.51         35.96         6.27 o                         
  -3   3   4        112.74         95.19        10.67 o                         
  -2   3   4        192.16        158.27         6.99 o                         
  -1   3   4         24.33         16.47         1.96 o                         
   0   3   4         70.51         65.53         8.25 o                         
   1   3   4         23.45         22.20         4.82 o                         
   2   3   4        192.07        154.39        14.26 o                         
   3   3   4        111.53         86.34        13.12 o                         
   4   3   4         38.05         36.09         3.69 o                         
   5   3   4         29.79         32.73         2.85 o                         
  -5   4   4         43.79          5.75        13.42 o                         
  -4   4   4         45.54         56.28         5.24 o                         
  -3   4   4         14.00          4.31         3.12 o                         
  -2   4   4         72.60        104.02         7.67 o                         
  -1   4   4       1333.94       1329.07        26.81 o                         
   0   4   4         31.01         38.93         7.78 o                         
   1   4   4       1329.14       1204.59        41.73 o                         
   2   4   4         71.63        105.01        12.86 o                         
   3   4   4         13.56          7.61         6.18 o                         
   4   4   4         46.09         47.33         3.59 o                         
   5   4   4         42.82         42.71         3.21 o                         
  -5   5   4        102.95         83.08         6.63 o                         
  -4   5   4          4.98          8.73         2.38 o                         
  -3   5   4        150.63        141.00        13.23 o                         
  -2   5   4       2591.72       2757.65        44.10 o                         
  -1   5   4       1045.50       1091.97        48.63 o                         
   0   5   4         87.93         93.18         7.33 o                         
   1   5   4       1047.78       1075.31        20.97 o                         
   2   5   4       2597.52       2720.23        83.13 o                         
   3   5   4        151.11        130.65        17.39 o                         
   4   5   4          4.76          6.32         2.19 o                         
   5   5   4        101.99        103.92         4.45 o                         
  -5   6   4         46.78         34.80         5.59 o                         
  -4   6   4         39.83         48.07         7.30 o                         
  -3   6   4         85.05         74.73         4.35 o                         
  -2   6   4        443.17        499.92        17.68 o                         
  -1   6   4        154.13        176.78        11.59 o                         
   0   6   4         17.71         10.20         3.95 o                         
   1   6   4        155.83        177.02        11.95 o                         
   2   6   4        441.04        466.53        26.50 o                         
   3   6   4         86.38         75.51         4.28 o                         
   4   6   4         39.60         41.08         3.86 o                         
   5   6   4         47.09         42.49         3.23 o                         
  -5   7   4          3.31          4.08         2.99 o                         
  -4   7   4         11.75         13.58         3.40 o                         
  -3   7   4        521.34        511.55        10.30 o                         
  -2   7   4        783.07        913.21        24.72 o                         
  -1   7   4        127.02        105.04        19.73 o                         
   0   7   4          5.57         17.71         5.13 o                         
   1   7   4        125.54        122.96        11.00 o                         
   2   7   4        781.55        878.87        33.96 o                         
   3   7   4        517.17        535.47        13.79 o                         
   4   7   4         11.79          9.79         2.37 o                         
   5   7   4          3.38          5.83         2.23 o                         
  -5   8   4        245.56        239.76        27.46 o                         
  -4   8   4         12.85          9.97         2.63 o                         
  -3   8   4        322.01        322.76        10.73 o                         
  -2   8   4        267.44        284.06        18.53 o                         
  -1   8   4         13.78         15.25        10.81 o                         
   0   8   4         50.18         43.63         5.68 o                         
   1   8   4         13.50          9.63         6.00 o                         
   2   8   4        268.19        291.44        25.98 o                         
   3   8   4        321.51        315.06         8.03 o                         
   4   8   4         13.11          9.74         2.46 o                         
   5   8   4        243.61        245.10         7.54 o                         
  -5   9   4        112.15         87.80         6.26 o                         
  -4   9   4          8.26          6.20         2.55 o                         
  -3   9   4        335.44        316.50         8.01 o                         
  -2   9   4         53.98         57.19         3.62 o                         
  -1   9   4         53.76         60.09        17.08 o                         
   0   9   4         38.15         58.45        10.04 o                         
   1   9   4         54.20         57.99        10.00 o                         
   2   9   4         53.97         50.82         4.41 o                         
   3   9   4        336.33        316.62         8.84 o                         
   4   9   4          8.34          7.09         2.59 o                         
   5   9   4        112.85        112.07         5.53 o                         
  -4  10   4         61.62         59.95         4.39 o                         
  -3  10   4        216.09        204.78         8.08 o                         
  -2  10   4        492.14        540.59        10.17 o                         
  -1  10   4         88.94         91.53        14.74 o                         
   0  10   4         61.96         53.58         7.56 o                         
   1  10   4         89.73         87.42        13.83 o                         
   2  10   4        490.80        520.01        11.09 o                         
   3  10   4        215.61        202.73         7.23 o                         
   4  10   4         61.61         67.07         4.37 o                         
   5  10   4         47.67         44.45         3.57 o                         
  -4  11   4         82.38         79.13         4.44 o                         
  -3  11   4         13.21         11.63         2.59 o                         
  -2  11   4        495.61        526.55        15.55 o                         
  -1  11   4         43.84         45.43         3.58 o                         
   0  11   4         23.89         11.58         1.99 o                         
   1  11   4         44.07         53.52         3.28 o                         
   2  11   4        495.53        528.25        12.49 o                         
   3  11   4         13.41         14.84         3.21 o                         
   4  11   4         82.81         81.72         4.37 o                         
  -4  12   4         17.66         17.22         2.91 o                         
  -3  12   4          3.73          4.76         2.08 o                         
  -2  12   4         61.72         61.19         4.20 o                         
  -1  12   4        128.95        136.13         5.35 o                         
   0  12   4         22.17         25.60         3.14 o                         
   1  12   4        130.56        144.06         5.09 o                         
   2  12   4         62.04         60.72         4.94 o                         
   3  12   4          3.68          9.30         2.85 o                         
   4  12   4         17.62         16.75         1.76 o                         
  -4  13   4         13.93         10.36         1.96 o                         
  -3  13   4          5.82          6.46         1.77 o                         
  -2  13   4        153.69        152.95         6.01 o                         
  -1  13   4        112.95        122.34         5.07 o                         
   0  13   4         82.53         76.59         6.03 o                         
   1  13   4        112.52        127.40         4.89 o                         
   2  13   4        152.27        151.71         6.77 o                         
   3  13   4          5.78          6.71         3.02 o                         
   4  13   4         13.59         11.62         1.82 o                         
  -3  14   4         10.76         11.07         1.72 o                         
  -2  14   4         27.67         20.83         2.89 o                         
  -1  14   4        570.34        583.63        12.61 o                         
   0  14   4          0.12         -0.27         2.98 o                         
   1  14   4        571.40        610.89        13.48 o                         
   2  14   4         27.36         21.83         3.03 o                         
   3  14   4         11.04          7.75         2.17 o                         
  -3  15   4         34.35         34.65         2.82 o                         
  -2  15   4         85.45         96.83         6.21 o                         
  -1  15   4         25.72         15.59         5.22 o                         
   0  15   4         19.42          9.28         3.64 o                         
   1  15   4         25.77         29.21         2.59 o                         
   2  15   4         86.42         92.95         5.97 o                         
   3  15   4         33.28         34.85         3.16 o                         
  -2  16   4         47.32         49.90         3.82 o                         
  -1  16   4         31.70         39.41         4.77 o                         
   0  16   4        192.54        211.46         8.06 o                         
   1  16   4         31.37         36.55         2.70 o                         
   2  16   4         47.54         48.97         3.56 o                         
  -2  17   4         20.86         14.64         1.76 o                         
  -1  17   4          1.82         -1.61         1.61 o                         
   0  17   4          4.30          2.44         1.37 o                         
   1  17   4          2.00          3.42         3.29 o                         
   2  17   4         20.87         26.54         4.50 o                         
   0  18   4         13.07         -1.41         1.65 o                         
   1   0   5         28.05         28.31         2.15 o                         
   2   0   5       1412.04       1358.68        27.28 o                         
   3   0   5        794.97        776.95        37.91 o                         
   4   0   5          0.42          3.44         1.93 o                         
   5   0   5          4.38          7.41         2.39 o                         
  -5   1   5         42.20         41.20         3.88 o                         
  -4   1   5          9.34          7.69         2.98 o                         
  -3   1   5        384.63        349.52        14.49 o                         
  -2   1   5        192.89        174.60         8.50 o                         
  -1   1   5        418.97        426.85        11.32 o                         
   0   1   5        695.60        661.81         9.98 o                         
   1   1   5        420.60        447.51        10.29 o                         
   2   1   5        192.71        173.48        10.51 o                         
   3   1   5        389.12        325.41        22.69 o                         
   4   1   5          9.43          8.22         2.27 o                         
   5   1   5         42.08         40.93         3.06 o                         
  -5   2   5         22.86         25.28         4.51 o                         
  -4   2   5          4.81          5.22         2.49 o                         
  -3   2   5          3.90          1.83         3.24 o                         
  -2   2   5         90.63        107.54         6.36 o                         
  -1   2   5       1523.71       1539.35        14.77 o                         
   0   2   5        241.51        235.92        12.69 o                         
   1   2   5       1520.55       1519.13        27.30 o                         
   2   2   5         91.13        106.20         8.40 o                         
   3   2   5          3.83         -1.32         8.39 o                         
   4   2   5          4.40          5.57         2.19 o                         
   5   2   5         23.02         21.62         2.64 o                         
  -5   3   5         30.45         34.13         3.42 o                         
  -4   3   5         77.85         90.36         5.45 o                         
  -3   3   5         16.97         12.68         4.67 o                         
  -2   3   5       1051.26       1168.65        30.26 o                         
  -1   3   5         16.61         25.93         4.16 o                         
   0   3   5         42.85         58.96         7.94 o                         
   1   3   5         17.05         19.10         4.72 o                         
   2   3   5       1052.06       1111.92        27.55 o                         
   3   3   5         16.98         11.04        11.44 o                         
   4   3   5         76.62         80.07         4.10 o                         
   5   3   5         29.81         31.47         2.79 o                         
  -5   4   5         27.10         27.00         3.01 o                         
  -4   4   5        111.08        126.26         7.98 o                         
  -3   4   5         89.86         84.56        10.33 o                         
  -2   4   5       1076.48       1096.53        34.89 o                         
  -1   4   5        468.43        515.77        17.68 o                         
   0   4   5        622.98        553.43        26.21 o                         
   1   4   5        475.37        515.68        17.35 o                         
   2   4   5       1080.32       1061.23        28.97 o                         
   3   4   5         89.45         79.65        13.42 o                         
   4   4   5        110.67        117.15         4.77 o                         
   5   4   5         26.83         27.46         2.70 o                         
  -5   5   5         30.72         22.56         3.41 o                         
  -4   5   5        340.31        333.22         9.16 o                         
  -3   5   5         14.24         24.68         3.24 o                         
  -2   5   5       3006.16       2938.33        42.99 o                         
  -1   5   5       1172.10       1392.30        29.59 o                         
   0   5   5        188.24        226.36        11.32 o                         
   1   5   5       1169.94       1319.38        36.56 o                         
   2   5   5       2999.87       2758.15        88.74 o                         
   3   5   5         14.46         22.72         3.26 o                         
   4   5   5        340.73        316.29         8.39 o                         
   5   5   5         30.84         27.82         2.91 o                         
  -5   6   5          0.69         -0.90         1.73 o                         
  -4   6   5        175.83        191.98         6.67 o                         
  -3   6   5        124.04        138.44         4.78 o                         
  -2   6   5        532.95        556.13        19.13 o                         
  -1   6   5        188.23        230.44        12.55 o                         
   0   6   5        278.89        234.82        19.50 o                         
   1   6   5        189.69        219.88        10.82 o                         
   2   6   5        531.16        545.49        23.76 o                         
   3   6   5        125.44        133.37         4.91 o                         
   4   6   5        175.47        183.40         5.55 o                         
   5   6   5          0.69          3.65         1.94 o                         
  -5   7   5         65.77         55.98         5.45 o                         
  -4   7   5         22.44         16.93         5.57 o                         
  -3   7   5        192.57        199.55         5.73 o                         
  -2   7   5         12.05         12.04         3.69 o                         
  -1   7   5        114.46        112.79        20.68 o                         
   0   7   5         37.36         23.95         5.24 o                         
   1   7   5        113.58        101.46        10.32 o                         
   2   7   5         12.31         13.91         5.92 o                         
   3   7   5        192.23        198.94         5.99 o                         
   4   7   5         22.86         18.17         2.51 o                         
   5   7   5         66.06         67.71         3.38 o                         
  -5   8   5         83.88         75.05         6.83 o                         
  -4   8   5         27.67         33.87         5.26 o                         
  -3   8   5        229.68        273.47        12.19 o                         
  -2   8   5          7.98         12.62         5.17 o                         
  -1   8   5         19.11         12.02        10.23 o                         
   0   8   5         74.96         63.74         7.35 o                         
   1   8   5         19.28         12.98         5.60 o                         
   2   8   5          8.14          7.88         5.60 o                         
   3   8   5        228.80        255.71         8.66 o                         
   4   8   5         28.08         26.81         2.69 o                         
   5   8   5         84.62         86.58         3.83 o                         
  -5   9   5        165.89        131.21         7.01 o                         
  -4   9   5         17.62         20.36         3.24 o                         
  -3   9   5         56.15         50.79         3.54 o                         
  -2   9   5         49.87         49.25         2.81 o                         
  -1   9   5        151.20        135.56        14.16 o                         
   0   9   5        480.90        464.44        41.01 o                         
   1   9   5        150.64        112.57        13.80 o                         
   2   9   5         49.59         46.05         3.69 o                         
   3   9   5         55.21         49.55         4.21 o                         
   4   9   5         17.94         16.57         2.26 o                         
   5   9   5        168.22        178.03         6.26 o                         
  -4  10   5         40.15         47.18         3.92 o                         
  -3  10   5         44.90         44.73         3.42 o                         
  -2  10   5        627.17        591.54        10.18 o                         
  -1  10   5        107.28        117.62         5.63 o                         
   0  10   5        240.55        274.76        18.96 o                         
   1  10   5        105.85        113.99         5.44 o                         
   2  10   5        626.79        576.72        11.85 o                         
   3  10   5         45.45         39.01         3.94 o                         
   4  10   5         40.09         47.79         3.29 o                         
  -4  11   5         21.53         24.69         2.73 o                         
  -3  11   5         29.55         30.76         3.61 o                         
  -2  11   5        733.44        760.34        13.14 o                         
  -1  11   5         30.44         34.97         2.88 o                         
   0  11   5        719.25        672.65        19.29 o                         
   1  11   5         29.89         40.20         3.16 o                         
   2  11   5        736.45        750.23        14.83 o                         
   3  11   5         29.81         25.63         3.47 o                         
   4  11   5         21.12         22.98         2.32 o                         
  -4  12   5          3.08          1.74         1.95 o                         
  -3  12   5          4.51          2.29         1.98 o                         
  -2  12   5         84.37         91.22         5.51 o                         
  -1  12   5         14.53         16.10         2.27 o                         
   0  12   5         29.72         25.20         3.11 o                         
   1  12   5         14.22         15.03         2.33 o                         
   2  12   5         84.00         89.52         4.44 o                         
   3  12   5          4.37          3.27         2.64 o                         
   4  12   5          3.06          1.92         1.39 o                         
  -4  13   5          5.72          4.45         1.76 o                         
  -3  13   5          9.71          7.77         2.14 o                         
  -2  13   5         11.91          6.16         2.23 o                         
  -1  13   5        222.12        245.36         6.95 o                         
   0  13   5          0.46         -0.40         2.40 o                         
   1  13   5        222.85        245.64         6.52 o                         
   2  13   5         11.67         10.34         3.08 o                         
   3  13   5          9.45          7.42         2.88 o                         
   4  13   5          5.54         11.14         3.19 o                         
  -3  14   5        109.05        110.14         4.10 o                         
  -2  14   5        189.13        200.06         6.62 o                         
  -1  14   5        443.74        491.42         9.78 o                         
   0  14   5          5.02          2.29         3.23 o                         
   1  14   5        444.51        477.94         9.28 o                         
   2  14   5        188.96        199.08         7.62 o                         
   3  14   5        109.94         94.30        15.18 o                         
  -3  15   5         14.73         14.47         1.90 o                         
  -2  15   5        277.76        296.73         8.26 o                         
  -1  15   5         38.94         39.27         5.57 o                         
   0  15   5         53.33         59.71         5.75 o                         
   1  15   5         39.06         39.02         3.13 o                         
   2  15   5        277.67        303.84         9.61 o                         
   3  15   5         14.68         15.46         3.09 o                         
  -2  16   5         47.25         53.24         3.77 o                         
  -1  16   5         35.40         38.92         5.85 o                         
   0  16   5         58.92         65.94         4.91 o                         
   1  16   5         36.13         41.44         3.17 o                         
   2  16   5         47.33         46.29         6.11 o                         
  -1  17   5          4.84          3.17         2.20 o                         
   0  17   5          0.01         -0.58         1.27 o                         
   1  17   5          5.12          5.23         3.08 o                         
   0  18   5          3.10          1.95         2.51 o                         
   0   0   6        369.43        301.30        12.70 o                         
   1   0   6          7.63          6.73         2.74 o                         
   2   0   6         59.53         59.88         6.43 o                         
   3   0   6        279.99        223.47        14.20 o                         
   4   0   6          1.29          5.75         2.23 o                         
   5   0   6          1.14          6.54         5.27 o                         
  -5   1   6        127.35        126.32         8.06 o                         
  -4   1   6        107.40         98.72         4.51 o                         
  -3   1   6         98.83        104.94        13.11 o                         
  -2   1   6        832.19        824.40        21.68 o                         
  -1   1   6        400.52        369.58         9.31 o                         
   0   1   6       4529.18       4461.76        41.37 o                         
   1   1   6        400.12        367.19         9.81 o                         
   2   1   6        830.54        868.34        23.33 o                         
   3   1   6         97.55        117.79        19.65 o                         
   4   1   6        106.64         95.90         4.43 o                         
   5   1   6        127.38        119.38         4.93 o                         
  -5   2   6         97.00        109.25         6.84 o                         
  -4   2   6         27.20         30.83         3.70 o                         
  -3   2   6        135.84        162.88        15.98 o                         
  -2   2   6         34.55         36.17         5.66 o                         
  -1   2   6         86.71        102.64         4.87 o                         
   0   2   6       1666.00       1467.47        43.82 o                         
   1   2   6         85.85        102.42         6.04 o                         
   2   2   6         34.12         31.75         5.64 o                         
   3   2   6        135.81        146.10        16.59 o                         
   4   2   6         27.33         27.98         2.95 o                         
   5   2   6         96.93        102.10         4.67 o                         
  -5   3   6         36.89         41.10         3.44 o                         
  -4   3   6         54.77         56.55         4.64 o                         
  -3   3   6         79.76         69.31         9.57 o                         
  -2   3   6         94.19         99.09         8.37 o                         
  -1   3   6        786.84        813.39        16.44 o                         
   0   3   6         50.41         82.75         9.33 o                         
   1   3   6        789.92        827.11        20.82 o                         
   2   3   6         95.82         98.63        12.32 o                         
   3   3   6         80.05         61.48        11.65 o                         
   4   3   6         55.39         54.75         3.65 o                         
   5   3   6         37.15         39.07         3.27 o                         
  -5   4   6         12.88         13.95         2.12 o                         
  -4   4   6        523.98        502.12        17.14 o                         
  -3   4   6        135.42        124.70         6.73 o                         
  -2   4   6       2347.43       2368.98        66.22 o                         
  -1   4   6        186.39        213.53        12.62 o                         
   0   4   6          3.22          5.46         5.89 o                         
   1   4   6        186.61        199.76        11.44 o                         
   2   4   6       2350.17       2304.41        78.12 o                         
   3   4   6        135.42        123.43         6.50 o                         
   4   4   6        524.64        490.92         9.17 o                         
   5   4   6         13.42         15.18         2.28 o                         
  -5   5   6          6.94          2.52         9.56 o                         
  -4   5   6        278.65        302.41         8.52 o                         
  -3   5   6          3.67          2.40         1.91 o                         
  -2   5   6        307.93        295.31        14.16 o                         
  -1   5   6       1606.43       1691.62        64.22 o                         
   0   5   6         33.53         94.10         8.30 o                         
   1   5   6       1609.78       1685.34        34.30 o                         
   2   5   6        309.81        276.36        16.57 o                         
   3   5   6          3.75          7.93         2.49 o                         
   4   5   6        277.58        302.69         6.67 o                         
   5   5   6          6.82          8.41         2.20 o                         
  -5   6   6         24.70         18.30         2.41 o                         
  -4   6   6        523.86        555.33        17.36 o                         
  -3   6   6         12.42          9.82         1.86 o                         
  -2   6   6         77.58         70.27         6.73 o                         
  -1   6   6        222.85        197.01        24.73 o                         
   0   6   6        494.46        566.21        19.63 o                         
   1   6   6        222.94        195.82        12.97 o                         
   2   6   6         76.73         69.63         9.43 o                         
   3   6   6         12.19         14.64         2.34 o                         
   4   6   6        524.61        534.93        12.46 o                         
   5   6   6         25.02         26.22         2.56 o                         
  -5   7   6         40.90         14.94        14.06 o                         
  -4   7   6         68.09         81.50         4.43 o                         
  -3   7   6        164.02        146.79         5.79 o                         
  -2   7   6        309.79        323.43        20.59 o                         
  -1   7   6         52.47         54.57        16.36 o                         
   0   7   6          4.76         12.34         4.66 o                         
   1   7   6         52.55         42.57         7.65 o                         
   2   7   6        308.82        299.25        19.23 o                         
   3   7   6        164.79        147.17         5.86 o                         
   4   7   6         67.94         69.88         3.82 o                         
   5   7   6         40.92         41.23         3.98 o                         
  -5   8   6        133.17         99.56         6.30 o                         
  -4   8   6         23.97         19.22         3.20 o                         
  -3   8   6        474.74        528.05        10.62 o                         
  -2   8   6         53.81         55.34         3.28 o                         
  -1   8   6        129.66        129.25        22.96 o                         
   0   8   6          8.66         16.75         5.77 o                         
   1   8   6        129.27        119.08        11.71 o                         
   2   8   6         51.99         52.64         4.06 o                         
   3   8   6        472.88        490.36        10.06 o                         
   4   8   6         24.24         24.48         2.56 o                         
   5   8   6        134.20        141.98         5.42 o                         
  -4   9   6         27.46         25.38         6.33 o                         
  -3   9   6         90.33         98.02         3.99 o                         
  -2   9   6        201.92        194.37         5.23 o                         
  -1   9   6        100.11         88.67        10.75 o                         
   0   9   6        103.32         92.14        11.51 o                         
   1   9   6        101.80         94.33        11.06 o                         
   2   9   6        200.94        182.27         5.91 o                         
   3   9   6         88.68         93.64         5.28 o                         
   4   9   6         27.15         23.03         2.28 o                         
   5   9   6         47.43         42.33         2.98 o                         
  -4  10   6         38.33         36.56         3.45 o                         
  -3  10   6        207.62        212.14         6.71 o                         
  -2  10   6        393.92        429.84         9.90 o                         
  -1  10   6         70.98         72.14         4.14 o                         
   0  10   6        709.03        690.87        16.85 o                         
   1  10   6         70.55         69.49         4.26 o                         
   2  10   6        392.56        418.06        10.01 o                         
   3  10   6        208.32        209.26         7.25 o                         
   4  10   6         37.75         34.90         2.55 o                         
  -4  11   6         58.41         55.52         3.57 o                         
  -3  11   6         10.17         11.31         2.42 o                         
  -2  11   6         71.45         79.58         3.86 o                         
  -1  11   6        106.97        110.93         5.50 o                         
   0  11   6       1601.57       1553.17        18.42 o                         
   1  11   6        105.56         99.65         5.42 o                         
   2  11   6         72.20         75.55         4.67 o                         
   3  11   6         10.13          9.48         2.96 o                         
   4  11   6         58.49         60.25         3.51 o                         
  -4  12   6         11.66         12.67         1.94 o                         
  -3  12   6         49.02         48.48         3.51 o                         
  -2  12   6         56.11         52.46         4.38 o                         
  -1  12   6        127.80        129.46         5.49 o                         
   0  12   6          6.96          6.61         1.84 o                         
   1  12   6        128.13        132.70         5.02 o                         
   2  12   6         57.10         56.06         3.86 o                         
   3  12   6         47.76         47.29         3.47 o                         
   4  12   6         11.50         17.06         3.30 o                         
  -3  13   6         26.94         24.37         2.33 o                         
  -2  13   6         67.77         68.45         4.20 o                         
  -1  13   6        391.36        424.98        10.43 o                         
   0  13   6         16.38         10.52         2.84 o                         
   1  13   6        390.06        405.93        10.42 o                         
   2  13   6         68.56         69.96         3.72 o                         
   3  13   6         27.11         27.62         2.72 o                         
  -3  14   6          0.36         -0.51         1.14 o                         
  -2  14   6         16.64         13.88         2.38 o                         
  -1  14   6         57.02         60.41         4.04 o                         
   0  14   6         17.75          4.19         3.77 o                         
   1  14   6         57.79         64.08         4.12 o                         
   2  14   6         16.43         15.72         2.23 o                         
   3  14   6          0.30          2.69         1.42 o                         
  -3  15   6          6.76          6.74         3.27 o                         
  -2  15   6          2.00          1.05         1.94 o                         
  -1  15   6         53.68         57.27         5.96 o                         
   0  15   6         20.82         19.49         4.38 o                         
   1  15   6         53.93         59.21         3.79 o                         
   2  15   6          2.03          3.21         1.84 o                         
   3  15   6          6.74          2.08         1.17 o                         
  -2  16   6         23.53         23.18         2.28 o                         
  -1  16   6          6.63          6.75         2.57 o                         
   0  16   6         59.67         64.85         4.75 o                         
   1  16   6          6.63          9.28         2.08 o                         
   2  16   6         23.94         28.11         6.15 o                         
  -1  17   6         42.23         47.54         3.03 o                         
   0  17   6         93.46        102.22         5.78 o                         
   1  17   6         43.25         47.12         6.54 o                         
   1   0   7         46.77         50.34         5.22 o                         
   2   0   7          0.88          1.56         2.48 o                         
   3   0   7          4.81          4.86         5.22 o                         
   4   0   7         81.61         75.08         3.94 o                         
   5   0   7         94.48         81.71         6.25 o                         
  -5   1   7         22.53         22.20         6.65 o                         
  -4   1   7         34.36         35.97         3.09 o                         
  -3   1   7         75.97         50.59         9.74 o                         
  -2   1   7         96.78         70.11         6.95 o                         
  -1   1   7        279.82        258.00         8.33 o                         
   0   1   7          0.69          2.81         1.56 o                         
   1   1   7        278.59        252.96        10.85 o                         
   2   1   7         97.74         78.36         7.81 o                         
   3   1   7         76.91         44.30         9.07 o                         
   4   1   7         34.12         36.70         3.24 o                         
   5   1   7         23.21         23.39         2.89 o                         
  -5   2   7         58.17         55.13         4.34 o                         
  -4   2   7         93.73         92.45         5.15 o                         
  -3   2   7        547.38        519.37        20.27 o                         
  -2   2   7         13.10         18.38         5.68 o                         
  -1   2   7        505.73        534.47        12.17 o                         
   0   2   7       1876.01       2035.83        56.19 o                         
   1   2   7        505.55        536.89        14.26 o                         
   2   2   7         13.38         22.26         6.28 o                         
   3   2   7        546.23        506.45        25.54 o                         
   4   2   7         92.94         86.94         4.34 o                         
   5   2   7         58.33         56.96         4.36 o                         
  -5   3   7         32.35         31.85         3.14 o                         
  -4   3   7         82.57         83.16         6.91 o                         
  -3   3   7        150.42        173.76         6.92 o                         
  -2   3   7        496.82        539.24        24.78 o                         
  -1   3   7        254.70        290.20        10.99 o                         
   0   3   7       2533.18       2468.20        74.43 o                         
   1   3   7        252.98        273.78        12.82 o                         
   2   3   7        498.45        529.28        26.67 o                         
   3   3   7        151.99        172.75         6.74 o                         
   4   3   7         81.99         81.43         4.50 o                         
   5   3   7         32.57         32.29         3.31 o                         
  -5   4   7         34.84         40.66         3.17 o                         
  -4   4   7        108.91        101.88         7.34 o                         
  -3   4   7        130.58        162.58         6.27 o                         
  -2   4   7        166.08        167.78        14.37 o                         
  -1   4   7        350.72        376.51        17.44 o                         
   0   4   7          0.51          0.86         5.67 o                         
   1   4   7        351.22        378.40        19.24 o                         
   2   4   7        165.73        150.61        15.25 o                         
   3   4   7        130.39        158.48         5.01 o                         
   4   4   7        107.82         98.22         4.36 o                         
   5   4   7         34.73         34.62         3.24 o                         
  -5   5   7         24.52         24.47         2.27 o                         
  -4   5   7        127.49        139.95         6.03 o                         
  -3   5   7         16.54         16.86         2.30 o                         
  -2   5   7        117.96         99.13        11.16 o                         
  -1   5   7        844.93        915.02        27.98 o                         
   0   5   7        140.34        156.83        10.67 o                         
   1   5   7        842.23        851.14        25.51 o                         
   2   5   7        119.41        102.40        13.46 o                         
   3   5   7         17.10         15.53         2.34 o                         
   4   5   7        127.23        142.00         5.03 o                         
   5   5   7         24.29         16.30         4.41 o                         
  -5   6   7         75.99         65.89         4.17 o                         
  -4   6   7        320.51        356.26        10.05 o                         
  -3   6   7         82.65         89.74         4.27 o                         
  -2   6   7         31.53         28.30         6.86 o                         
  -1   6   7         29.26         41.98         7.29 o                         
   0   6   7         56.13         38.68         6.37 o                         
   1   6   7         30.33         37.41         6.72 o                         
   2   6   7         31.57         25.89         8.30 o                         
   3   6   7         82.81         90.34         4.08 o                         
   4   6   7        320.86        342.29         6.76 o                         
   5   6   7         76.21         70.23         3.85 o                         
  -5   7   7        148.91        124.35         4.59 o                         
  -4   7   7        237.41        264.61         7.41 o                         
  -3   7   7        504.79        519.38        14.46 o                         
  -2   7   7         26.26         40.92        11.27 o                         
  -1   7   7        348.97        288.86        32.13 o                         
   0   7   7          9.61         24.30         6.65 o                         
   1   7   7        350.04        273.78        13.55 o                         
   2   7   7         25.75         12.85         6.45 o                         
   3   7   7        504.74        513.81         9.10 o                         
   4   7   7        237.84        249.42         5.91 o                         
   5   7   7        147.70        148.08         5.64 o                         
  -4   8   7        255.63        271.93        10.03 o                         
  -3   8   7        561.72        560.85        11.04 o                         
  -2   8   7         85.03        108.45         4.13 o                         
  -1   8   7        259.18        237.56        17.42 o                         
   0   8   7         82.12         99.48        11.74 o                         
   1   8   7        257.72        243.90        16.97 o                         
   2   8   7         84.77        111.15         4.48 o                         
   3   8   7        560.33        534.16         9.79 o                         
   4   8   7        256.77        260.53         6.07 o                         
   5   8   7         41.67         51.86         2.86 o                         
  -4   9   7         95.85         99.74        17.63 o                         
  -3   9   7        244.45        260.31         7.52 o                         
  -2   9   7        113.35        119.61         4.26 o                         
  -1   9   7         90.55        108.62         4.13 o                         
   0   9   7         92.65         96.19        12.08 o                         
   1   9   7         90.29        114.68         5.82 o                         
   2   9   7        112.02        113.39         4.75 o                         
   3   9   7        245.66        243.24         7.82 o                         
   4   9   7         95.90         99.23         3.99 o                         
  -4  10   7          5.36          6.28         2.50 o                         
  -3  10   7         18.36         22.01         2.23 o                         
  -2  10   7        179.42        181.65         5.42 o                         
  -1  10   7         93.96        106.44         6.09 o                         
   0  10   7        326.04        332.06         7.64 o                         
   1  10   7         93.17        103.33         5.41 o                         
   2  10   7        178.13        168.73         6.60 o                         
   3  10   7         18.65         21.80         3.37 o                         
   4  10   7          5.25          5.44         1.64 o                         
  -4  11   7         68.24         67.69         4.19 o                         
  -3  11   7         60.51         58.84         3.47 o                         
  -2  11   7         27.10         26.35         2.47 o                         
  -1  11   7         44.87         49.85         3.95 o                         
   0  11   7        908.78        863.19        20.17 o                         
   1  11   7         44.85         48.33         4.38 o                         
   2  11   7         27.09         22.96         2.91 o                         
   3  11   7         60.63         57.91         3.70 o                         
   4  11   7         68.45         69.43         4.34 o                         
  -4  12   7          9.74          6.56         1.35 o                         
  -3  12   7         15.53         16.38         2.28 o                         
  -2  12   7         30.45         29.74         3.55 o                         
  -1  12   7        455.82        468.87        10.74 o                         
   0  12   7        581.12        580.11        10.98 o                         
   1  12   7        453.84        451.34        12.26 o                         
   2  12   7         30.27         26.76         2.93 o                         
   3  12   7         15.11         16.60         2.99 o                         
   4  12   7         10.20         10.28         1.61 o                         
  -3  13   7          4.27          2.65         1.42 o                         
  -2  13   7         50.28         46.92         3.50 o                         
  -1  13   7        545.86        599.95        11.88 o                         
   0  13   7        189.56        209.98        10.11 o                         
   1  13   7        547.92        582.25        10.87 o                         
   2  13   7         51.76         49.47         3.13 o                         
   3  13   7          4.19          7.29         1.98 o                         
  -3  14   7         10.21          5.97         2.25 o                         
  -2  14   7         35.72         34.74         2.80 o                         
  -1  14   7        248.04        270.96         7.69 o                         
   0  14   7        434.87        463.52        12.08 o                         
   1  14   7        249.16        264.23         7.22 o                         
   2  14   7         36.13         39.61         2.76 o                         
   3  14   7         10.16          8.98         2.70 o                         
  -2  15   7         26.42         27.07         3.12 o                         
  -1  15   7         58.05         55.28         4.16 o                         
   0  15   7          0.01          0.91         2.95 o                         
   1  15   7         58.02         59.75         4.42 o                         
   2  15   7         26.79         27.32         4.64 o                         
  -2  16   7         33.19         25.03         3.99 o                         
  -1  16   7         42.24         54.66         3.99 o                         
   0  16   7        107.19        115.76         5.63 o                         
   1  16   7         42.43         51.59         3.49 o                         
   2  16   7         32.78         14.90        11.61 o                         
  -1  17   7          4.71          2.80         1.23 o                         
   0  17   7          0.93         -0.61         1.74 o                         
   1  17   7          4.56          3.92         2.75 o                         
   0   0   8        309.54        285.18        12.86 o                         
   1   0   8        306.50        289.82        12.00 o                         
   2   0   8         21.59         28.48         4.88 o                         
   3   0   8         11.34         23.35         2.49 o                         
   4   0   8         63.86         73.97         4.50 o                         
   5   0   8         32.18         33.30         6.64 o                         
  -5   1   8         23.63         23.72         2.95 o                         
  -4   1   8         84.10         96.12         4.91 o                         
  -3   1   8        209.93        223.08         5.66 o                         
  -2   1   8        140.51        112.58        12.27 o                         
  -1   1   8        974.96        984.92        18.39 o                         
   0   1   8        181.90        194.67         7.95 o                         
   1   1   8        973.00        930.46        40.40 o                         
   2   1   8        141.38        118.48         9.65 o                         
   3   1   8        210.57        222.62         6.52 o                         
   4   1   8         83.87         99.76         4.81 o                         
   5   1   8         23.92         23.97         2.92 o                         
  -5   2   8         54.73         57.18         4.42 o                         
  -4   2   8        205.64        200.25         6.71 o                         
  -3   2   8        581.94        638.76        20.36 o                         
  -2   2   8        174.12        171.91        15.12 o                         
  -1   2   8        199.47        197.15        11.00 o                         
   0   2   8       2487.22       2655.83        33.33 o                         
   1   2   8        199.35        206.27        11.09 o                         
   2   2   8        173.96        167.85        15.18 o                         
   3   2   8        579.97        622.74        19.58 o                         
   4   2   8        203.90        188.00         6.26 o                         
   5   2   8         54.81         57.76         4.10 o                         
  -5   3   8         42.95         42.56         3.76 o                         
  -4   3   8         91.41         81.71         6.70 o                         
  -3   3   8        157.03        169.06         5.95 o                         
  -2   3   8          2.19          1.99         3.97 o                         
  -1   3   8        453.04        568.33        19.35 o                         
   0   3   8        136.43        161.71         8.86 o                         
   1   3   8        450.61        555.03        18.63 o                         
   2   3   8          2.05          1.36         4.55 o                         
   3   3   8        157.10        160.52         5.81 o                         
   4   3   8         89.68         78.90         4.46 o                         
   5   3   8         43.05         35.90         3.55 o                         
  -5   4   8         34.37         31.00         2.71 o                         
  -4   4   8        101.59         98.73         7.35 o                         
  -3   4   8        248.53        272.29        11.63 o                         
  -2   4   8        131.97        144.10        14.29 o                         
  -1   4   8        176.07        179.14        11.78 o                         
   0   4   8        195.42        262.35        17.98 o                         
   1   4   8        175.89        170.42        11.42 o                         
   2   4   8        131.03        139.12        15.18 o                         
   3   4   8        246.42        266.91         6.88 o                         
   4   4   8        102.27         94.29         4.36 o                         
   5   4   8         35.01         29.72         3.83 o                         
  -5   5   8          2.17          0.52         1.16 o                         
  -4   5   8        138.96        144.72         6.09 o                         
  -3   5   8         43.63         54.48         4.02 o                         
  -2   5   8          6.16          9.67         5.30 o                         
  -1   5   8          6.66         13.02         4.21 o                         
   0   5   8        728.49        788.93        23.76 o                         
   1   5   8          6.89          5.55         3.71 o                         
   2   5   8          5.99          2.76         4.25 o                         
   3   5   8         44.15         52.98         3.41 o                         
   4   5   8        139.70        142.23         5.00 o                         
   5   5   8          2.10          1.61         1.32 o                         
  -5   6   8         29.19         24.90         2.58 o                         
  -4   6   8         50.08         59.82         4.13 o                         
  -3   6   8        466.75        495.72        10.52 o                         
  -2   6   8         27.87         30.06         7.37 o                         
  -1   6   8         12.12         12.52         5.00 o                         
   0   6   8        552.49        538.22        20.82 o                         
   1   6   8         12.06         -0.39         3.97 o                         
   2   6   8         27.37         30.26        12.86 o                         
   3   6   8        469.70        471.92         8.85 o                         
   4   6   8         51.46         61.18         3.29 o                         
   5   6   8         28.93         27.43         2.76 o                         
  -5   7   8          2.22          3.74         1.24 o                         
  -4   7   8        259.13        281.28         7.50 o                         
  -3   7   8        377.35        403.14         9.48 o                         
  -2   7   8        375.31        381.02         8.69 o                         
  -1   7   8        253.29        208.77        15.93 o                         
   0   7   8          0.77          4.78         5.87 o                         
   1   7   8        252.21        190.68        11.83 o                         
   2   7   8        373.18        371.78         7.84 o                         
   3   7   8        375.27        385.54         8.34 o                         
   4   7   8        259.43        290.75         7.14 o                         
   5   7   8          2.22          2.84         1.38 o                         
  -4   8   8         34.56         41.45         5.68 o                         
  -3   8   8        341.42        337.20         8.69 o                         
  -2   8   8          3.29          3.35         1.67 o                         
  -1   8   8        755.90        783.64        34.57 o                         
   0   8   8        284.06        262.21        19.00 o                         
   1   8   8        759.64        744.34        29.94 o                         
   2   8   8          3.39          7.32         2.12 o                         
   3   8   8        341.47        344.26         7.71 o                         
   4   8   8         34.55         43.50         4.17 o                         
   5   8   8         44.59         52.37         3.57 o                         
  -4   9   8         64.62         33.81        36.41 o                         
  -3   9   8         34.03         33.34         3.22 o                         
  -2   9   8         51.93         61.22         3.38 o                         
  -1   9   8        142.39        162.13         5.00 o                         
   0   9   8        107.51         96.42         6.51 o                         
   1   9   8        145.48        158.43         5.28 o                         
   2   9   8         51.94         58.13         4.29 o                         
   3   9   8         34.10         27.32         3.46 o                         
   4   9   8         64.56         69.53         3.28 o                         
  -4  10   8         51.85         54.87         4.22 o                         
  -3  10   8         12.07         15.20         2.37 o                         
  -2  10   8          9.05          7.79         1.75 o                         
  -1  10   8         51.03         59.31         3.61 o                         
   0  10   8         40.72         31.37         4.79 o                         
   1  10   8         50.81         57.64         3.90 o                         
   2  10   8          8.59          9.73         2.70 o                         
   3  10   8         11.56          9.71         2.70 o                         
   4  10   8         51.55         54.09         2.61 o                         
  -4  11   8        192.78        183.63        12.10 o                         
  -3  11   8         26.24         29.38         2.42 o                         
  -2  11   8          2.91          5.58         1.69 o                         
  -1  11   8         58.52         51.59         4.03 o                         
   0  11   8          5.32          3.14         2.13 o                         
   1  11   8         57.26         50.64         4.46 o                         
   2  11   8          2.81          5.02         2.30 o                         
   3  11   8         26.44         24.60         2.93 o                         
   4  11   8        192.46        196.69         5.60 o                         
  -4  12   8         40.96         32.23         4.04 o                         
  -3  12   8         46.85         50.84         3.90 o                         
  -2  12   8         66.67         66.45         4.66 o                         
  -1  12   8         57.46         60.76         4.96 o                         
   0  12   8        537.44        576.20        11.36 o                         
   1  12   8         57.83         66.85         4.24 o                         
   2  12   8         67.06         66.52         3.95 o                         
   3  12   8         46.03         54.53         3.97 o                         
   4  12   8         41.09         33.17         3.07 o                         
  -3  13   8         90.47         82.95         4.37 o                         
  -2  13   8         45.08         40.55         2.96 o                         
  -1  13   8        496.87        522.87        10.92 o                         
   0  13   8         88.27         98.67         5.16 o                         
   1  13   8        496.54        508.40         9.94 o                         
   2  13   8         44.33         46.63         3.15 o                         
   3  13   8         89.54         90.10         4.85 o                         
  -3  14   8         13.72         15.46         2.04 o                         
  -2  14   8         13.84         12.52         2.07 o                         
  -1  14   8         15.64         18.60         2.50 o                         
   0  14   8          9.01          3.28         2.60 o                         
   1  14   8         15.70         15.15         2.43 o                         
   2  14   8         13.84         14.25         1.95 o                         
   3  14   8         13.57         11.68         2.37 o                         
  -2  15   8          1.74          1.68         1.66 o                         
  -1  15   8          6.47          8.53         2.35 o                         
   0  15   8         18.89         22.40         3.32 o                         
   1  15   8          6.23          6.58         2.35 o                         
   2  15   8          1.68         -0.29         2.18 o                         
  -1  16   8          9.35          8.07         2.08 o                         
   0  16   8        340.48        397.95        10.74 o                         
   1  16   8          9.68         13.69         2.41 o                         
   0  17   8        183.21        115.40         4.45 o                         
   1   0   9        799.05        760.12        20.43 o                         
   2   0   9        287.63        269.45        22.55 o                         
   3   0   9        179.36        207.52         6.43 o                         
   4   0   9        127.92        156.90         6.65 o                         
   5   0   9          7.79         13.10         3.42 o                         
  -5   1   9         21.62         24.60         2.90 o                         
  -4   1   9         64.30         78.38         5.26 o                         
  -3   1   9         43.35         44.78         3.35 o                         
  -2   1   9         94.11         87.66        11.88 o                         
  -1   1   9        702.68        646.68        16.57 o                         
   0   1   9         34.96         27.70         4.68 o                         
   1   1   9        704.57        643.05        19.19 o                         
   2   1   9         95.55        110.49        10.75 o                         
   3   1   9         42.61         49.84         3.71 o                         
   4   1   9         64.75         73.53         5.02 o                         
   5   1   9         21.67         25.99         3.91 o                         
  -5   2   9          7.11          6.81         1.95 o                         
  -4   2   9        102.92        115.15         7.09 o                         
  -3   2   9        371.59        392.78        11.75 o                         
  -2   2   9         25.56         17.87         6.13 o                         
  -1   2   9        243.60        226.18        12.54 o                         
   0   2   9        199.86        214.82        10.34 o                         
   1   2   9        241.82        227.51        15.73 o                         
   2   2   9         25.76         11.21         7.19 o                         
   3   2   9        373.92        395.50         8.81 o                         
   4   2   9        101.08        113.44         5.55 o                         
   5   2   9          7.39          9.00         5.78 o                         
  -5   3   9          1.81          4.11         1.80 o                         
  -4   3   9         24.24         23.95         3.58 o                         
  -3   3   9        736.69        783.70        23.43 o                         
  -2   3   9         53.61         54.48         9.35 o                         
  -1   3   9        195.75        168.15        13.68 o                         
   0   3   9         86.90        118.19         8.12 o                         
   1   3   9        193.49        180.55        22.63 o                         
   2   3   9         55.13         69.28        11.04 o                         
   3   3   9        736.58        775.79        23.26 o                         
   4   3   9         24.11         26.59         3.23 o                         
   5   3   9          1.90          2.65         1.86 o                         
  -5   4   9         99.92         97.88         4.06 o                         
  -4   4   9        276.06        277.04         9.21 o                         
  -3   4   9        475.18        481.35        17.65 o                         
  -2   4   9         35.31         28.30         8.12 o                         
  -1   4   9        454.81        448.64        19.05 o                         
   0   4   9          9.67          7.51         3.22 o                         
   1   4   9        456.02        415.94        22.59 o                         
   2   4   9         35.81         29.52         7.81 o                         
   3   4   9        475.55        484.99         9.28 o                         
   4   4   9        276.76        282.17        11.94 o                         
   5   4   9        100.88         96.27         4.78 o                         
  -5   5   9         38.81         36.27         2.94 o                         
  -4   5   9         44.61         47.12         3.88 o                         
  -3   5   9        351.43        326.97         8.40 o                         
  -2   5   9         82.72         95.04         9.53 o                         
  -1   5   9        125.58        148.62        11.64 o                         
   0   5   9        461.92        412.11        18.11 o                         
   1   5   9        125.87        119.63        10.48 o                         
   2   5   9         82.22         70.40        11.85 o                         
   3   5   9        350.10        323.52         7.40 o                         
   4   5   9         44.54         43.82         3.50 o                         
   5   5   9         38.61         34.73         2.57 o                         
  -5   6   9         32.92         33.88         3.03 o                         
  -4   6   9         59.34         65.86         4.09 o                         
  -3   6   9        317.28        312.61         8.49 o                         
  -2   6   9        151.86        142.41         4.98 o                         
  -1   6   9         61.89         53.47         7.86 o                         
   0   6   9        121.41        133.98        13.07 o                         
   1   6   9         62.66         55.93         8.17 o                         
   2   6   9        152.80        139.34         5.27 o                         
   3   6   9        318.89        310.65         8.99 o                         
   4   6   9         59.82         63.25         3.46 o                         
   5   6   9         32.39         33.87         2.51 o                         
  -4   7   9         74.94         79.51         5.28 o                         
  -3   7   9        393.44        396.32        12.78 o                         
  -2   7   9          4.03          5.98         1.81 o                         
  -1   7   9        184.86        218.48        14.96 o                         
   0   7   9       1138.27       1184.18        38.93 o                         
   1   7   9        186.50        192.84        12.20 o                         
   2   7   9          4.12         16.61         2.84 o                         
   3   7   9        396.71        385.79         9.73 o                         
   4   7   9         75.21         82.11         3.70 o                         
   5   7   9         25.94         27.87         2.45 o                         
  -4   8   9         38.95         43.45         3.26 o                         
  -3   8   9          8.23          5.27         2.27 o                         
  -2   8   9         95.00        107.04         5.10 o                         
  -1   8   9        362.70        379.45         6.56 o                         
   0   8   9          0.04         -0.16         1.92 o                         
   1   8   9        364.10        358.41         8.25 o                         
   2   8   9         93.27        102.36         4.66 o                         
   3   8   9          8.37         10.60         3.05 o                         
   4   8   9         38.68         40.66         2.73 o                         
  -4   9   9         42.73         38.68         7.55 o                         
  -3   9   9         23.90         28.30         3.13 o                         
  -2   9   9         37.08         36.32         2.91 o                         
  -1   9   9        474.66        490.02         9.37 o                         
   0   9   9        955.09       1000.34        17.38 o                         
   1   9   9        472.38        462.57        11.60 o                         
   2   9   9         37.34         35.86         3.59 o                         
   3   9   9         23.89         23.58         3.55 o                         
   4   9   9         43.31         37.69         2.47 o                         
  -4  10   9        313.58        318.13        34.87 o                         
  -3  10   9         45.71         47.46         3.88 o                         
  -2  10   9         33.93         34.39         2.61 o                         
  -1  10   9        186.82        165.47         5.68 o                         
   0  10   9        203.98        176.82         5.74 o                         
   1  10   9        185.77        174.81         5.98 o                         
   2  10   9         33.79         31.55         3.48 o                         
   3  10   9         45.53         43.80         3.72 o                         
   4  10   9        312.04        342.86         5.54 o                         
  -4  11   9         69.68         63.03         5.02 o                         
  -3  11   9         54.43         60.60         3.35 o                         
  -2  11   9         42.52         40.26         2.74 o                         
  -1  11   9        337.55        357.53         9.32 o                         
   0  11   9        128.94        144.60         5.60 o                         
   1  11   9        335.26        370.36        13.22 o                         
   2  11   9         43.05         45.56         4.54 o                         
   3  11   9         53.72         60.41         3.61 o                         
   4  11   9         69.77         67.34         4.51 o                         
  -3  12   9         32.30         27.04         3.10 o                         
  -2  12   9         53.10         55.98         3.83 o                         
  -1  12   9        275.06        279.04         7.68 o                         
   0  12   9         97.33         89.54         4.28 o                         
   1  12   9        273.91        313.54        13.64 o                         
   2  12   9         52.95         58.96         3.92 o                         
   3  12   9         32.10         32.27         2.19 o                         
  -3  13   9         11.58          5.27         1.52 o                         
  -2  13   9          6.93          4.46         1.70 o                         
  -1  13   9         17.48         18.12         2.57 o                         
   0  13   9         18.97         19.89         2.87 o                         
   1  13   9         17.68         21.63         2.95 o                         
   2  13   9          7.11         11.14         2.28 o                         
   3  13   9         11.58          9.68         1.68 o                         
  -3  14   9         37.73         19.21         2.28 o                         
  -2  14   9         47.53         60.01         2.91 o                         
  -1  14   9         19.49         21.88         2.49 o                         
   0  14   9          6.58          7.51         1.98 o                         
   1  14   9         19.19         15.92         2.38 o                         
   2  14   9         47.90         59.96         3.20 o                         
   3  14   9         38.68         29.30         4.66 o                         
  -2  15   9          4.25          4.63         1.32 o                         
  -1  15   9         15.50         14.95         2.27 o                         
   0  15   9        379.16        429.28        12.47 o                         
   1  15   9         15.85         15.17         2.70 o                         
   2  15   9          4.02          2.44         2.09 o                         
  -1  16   9         56.21         57.48         4.22 o                         
   0  16   9         83.65        102.07         5.23 o                         
   1  16   9         57.08         33.46         4.19 o                         
   0   0  10        650.55        671.30        45.93 o                         
   1   0  10          0.14         -0.21         2.02 o                         
   2   0  10        546.18        432.93        25.94 o                         
   3   0  10        238.23        245.79         7.83 o                         
   4   0  10        136.93        121.45         6.24 o                         
   5   0  10          0.03          2.24         1.68 o                         
  -5   1  10         24.58         27.26         2.51 o                         
  -4   1  10        139.34        145.35         8.49 o                         
  -3   1  10        147.37        156.70         6.01 o                         
  -2   1  10        388.83        326.83        22.55 o                         
  -1   1  10       1105.48       1058.44        22.50 o                         
   0   1  10        270.44        319.58        22.99 o                         
   1   1  10       1101.44       1086.78        26.14 o                         
   2   1  10        388.12        352.76        23.58 o                         
   3   1  10        145.46        149.98         6.59 o                         
   4   1  10        138.74        150.36         6.51 o                         
   5   1  10         24.45         25.75         2.51 o                         
  -5   2  10         10.70          9.59         1.83 o                         
  -4   2  10         87.95         85.95         4.78 o                         
  -3   2  10        133.52        144.98         5.38 o                         
  -2   2  10         61.21         69.77        10.99 o                         
  -1   2  10         80.58         81.36        10.43 o                         
   0   2  10          0.02         -1.11         3.87 o                         
   1   2  10         81.45         78.70        10.29 o                         
   2   2  10         62.22         70.62        10.97 o                         
   3   2  10        133.98        137.01         7.15 o                         
   4   2  10         88.12         87.63         5.30 o                         
   5   2  10         10.79         11.70         2.12 o                         
  -5   3  10          3.03          2.18         1.31 o                         
  -4   3  10         32.01         40.33         4.07 o                         
  -3   3  10        428.02        428.22        13.10 o                         
  -2   3  10        102.79         83.03        11.93 o                         
  -1   3  10         29.60         31.73         6.96 o                         
   0   3  10        567.46        603.68        19.35 o                         
   1   3  10         29.89         25.42         8.64 o                         
   2   3  10        102.38         89.94        13.01 o                         
   3   3  10        428.50        422.50        12.65 o                         
   4   3  10         31.27         35.29         3.66 o                         
   5   3  10          2.87          1.93         2.34 o                         
  -5   4  10         16.78         19.86         1.91 o                         
  -4   4  10        115.39        124.03         6.56 o                         
  -3   4  10        575.26        595.13        12.44 o                         
  -2   4  10         77.95         80.38         4.23 o                         
  -1   4  10         35.29         34.28         7.26 o                         
   0   4  10         66.75         87.91         6.76 o                         
   1   4  10         35.10         26.10         6.93 o                         
   2   4  10         77.60         81.10         3.96 o                         
   3   4  10        575.62        549.78        13.58 o                         
   4   4  10        115.43        119.99         5.11 o                         
   5   4  10         16.21         16.84         5.33 o                         
  -5   5  10        222.01        212.97         7.11 o                         
  -4   5  10         50.45         46.86         3.79 o                         
  -3   5  10         45.63         36.17         3.03 o                         
  -2   5  10        365.73        380.70        10.55 o                         
  -1   5  10         26.87         21.64         5.64 o                         
   0   5  10        424.20        491.49        17.55 o                         
   1   5  10         26.87         24.92         6.96 o                         
   2   5  10        365.89        371.04        11.65 o                         
   3   5  10         45.00         34.68         3.25 o                         
   4   5  10         51.02         51.34         3.74 o                         
   5   5  10        220.72        200.46        40.45 o                         
  -4   6  10          7.03          6.10         2.10 o                         
  -3   6  10         89.11         81.32         4.65 o                         
  -2   6  10        304.87        333.75         7.60 o                         
  -1   6  10        196.18        191.72        16.01 o                         
   0   6  10        123.96        129.47         9.69 o                         
   1   6  10        197.17        192.03        25.81 o                         
   2   6  10        305.21        332.60         9.74 o                         
   3   6  10         89.17         79.83         4.42 o                         
   4   6  10          7.42          7.45         2.11 o                         
   5   6  10         34.91         34.60         2.91 o                         
  -4   7  10         21.93         22.49         2.79 o                         
  -3   7  10         65.49         60.23         4.45 o                         
  -2   7  10         70.44         74.19         4.66 o                         
  -1   7  10         45.69         42.93         2.40 o                         
   0   7  10        100.33        145.55         8.44 o                         
   1   7  10         44.54         46.84         3.97 o                         
   2   7  10         70.57         78.74         4.49 o                         
   3   7  10         64.35         64.44         4.04 o                         
   4   7  10         22.38         19.46         2.11 o                         
  -4   8  10         81.27         80.14         3.97 o                         
  -3   8  10         47.25         46.11         3.71 o                         
  -2   8  10         64.74         70.02         5.09 o                         
  -1   8  10        186.55        199.60         4.74 o                         
   0   8  10        193.77        233.59         7.40 o                         
   1   8  10        186.13        200.43         6.50 o                         
   2   8  10         64.68         68.67         4.19 o                         
   3   8  10         46.77         46.78         3.45 o                         
   4   8  10         80.50         83.63         3.18 o                         
  -4   9  10        111.22        111.04         4.75 o                         
  -3   9  10         40.22         35.31         3.19 o                         
  -2   9  10        156.69        146.29         5.84 o                         
  -1   9  10        261.95        235.41         6.05 o                         
   0   9  10        115.72         77.61         8.65 o                         
   1   9  10        260.18        233.87         7.69 o                         
   2   9  10        156.70        145.03         5.69 o                         
   3   9  10         39.41         36.86         3.18 o                         
   4   9  10        111.26        111.04         3.31 o                         
  -4  10  10        368.37        330.55        49.65 o                         
  -3  10  10         63.56         62.52         3.64 o                         
  -2  10  10         73.33         70.06         3.44 o                         
  -1  10  10        394.86        404.61         8.11 o                         
   0  10  10          8.22          3.09         1.57 o                         
   1  10  10        391.83        403.74        10.51 o                         
   2  10  10         72.21         74.90         5.54 o                         
   3  10  10         64.45         65.81         3.43 o                         
   4  10  10        367.88        323.68        11.56 o                         
  -3  11  10          3.09          4.52         2.10 o                         
  -2  11  10         68.78         65.66         3.17 o                         
  -1  11  10         92.63         99.73         4.83 o                         
   0  11  10         13.07         11.84         2.16 o                         
   1  11  10         91.17        102.75         5.51 o                         
   2  11  10         68.65         71.43         6.74 o                         
   3  11  10          3.15          3.94         2.02 o                         
  -3  12  10         17.96         13.88         2.20 o                         
  -2  12  10         79.88         90.48         4.34 o                         
  -1  12  10         24.08         24.71         2.81 o                         
   0  12  10          7.23          8.34         1.94 o                         
   1  12  10         24.42         29.08         3.08 o                         
   2  12  10         79.72         90.83         4.73 o                         
   3  12  10         18.08         17.18         1.98 o                         
  -3  13  10         15.67         11.09         2.12 o                         
  -2  13  10          1.06          0.65         1.35 o                         
  -1  13  10          6.54          5.05         1.96 o                         
   0  13  10         25.62         26.95         3.49 o                         
   1  13  10          6.58          6.17         2.66 o                         
   2  13  10          1.14          1.59         1.96 o                         
   3  13  10         15.99         12.80         1.93 o                         
  -2  14  10         17.32         19.39         1.62 o                         
  -1  14  10         74.25         81.22         4.75 o                         
   0  14  10        136.41        141.03         6.99 o                         
   1  14  10         73.90         82.02         4.54 o                         
   2  14  10         17.20         21.19         1.98 o                         
  -2  15  10         30.42         26.42        16.23 o                         
  -1  15  10         61.11         63.45         6.06 o                         
   0  15  10        680.62        801.15        15.50 o                         
   1  15  10         61.78         66.98         4.03 o                         
   2  15  10         31.15         24.65         4.83 o                         
   0  16  10        109.56        109.24         4.77 o                         
   1   0  11         21.94         25.03         4.23 o                         
   2   0  11        161.07        172.93         8.30 o                         
   3   0  11          0.24         -1.60         2.67 o                         
   4   0  11        185.61        203.20         9.50 o                         
   5   0  11          0.00          1.23         1.22 o                         
  -5   1  11          2.13          3.98         1.33 o                         
  -4   1  11         13.30         23.50         3.62 o                         
  -3   1  11         93.83        106.17         5.09 o                         
  -2   1  11       1798.55       1715.21        37.55 o                         
  -1   1  11         58.94         84.11         8.91 o                         
   0   1  11        176.71        179.19        18.67 o                         
   1   1  11         59.12         79.27         7.04 o                         
   2   1  11       1802.12       1804.35        39.71 o                         
   3   1  11         94.63        115.80         6.95 o                         
   4   1  11         13.28         19.60         3.21 o                         
   5   1  11          1.96          4.43         1.41 o                         
  -5   2  11          9.14          7.75         1.48 o                         
  -4   2  11          6.35          7.54         2.49 o                         
  -3   2  11         17.42         15.52         2.55 o                         
  -2   2  11         54.18         62.04         3.32 o                         
  -1   2  11         25.53         27.01         6.66 o                         
   0   2  11        113.34        107.36        10.28 o                         
   1   2  11         24.94         24.34         6.30 o                         
   2   2  11         53.09         69.01         4.58 o                         
   3   2  11         17.62         15.17         3.14 o                         
   4   2  11          6.40          6.34         3.63 o                         
   5   2  11          9.57         11.44         1.73 o                         
  -5   3  11         85.67         75.26         2.85 o                         
  -4   3  11         10.82         11.73         5.83 o                         
  -3   3  11          4.48          9.02         2.30 o                         
  -2   3  11         34.26         35.96         2.88 o                         
  -1   3  11        157.41        145.17        18.59 o                         
   0   3  11         27.05         30.26         8.33 o                         
   1   3  11        158.93        128.88        13.70 o                         
   2   3  11         34.26         36.06         2.84 o                         
   3   3  11          4.55         11.44         2.93 o                         
   4   3  11         11.04          8.10         2.83 o                         
   5   3  11         85.17         72.95         4.28 o                         
  -5   4  11         38.75         40.12         3.06 o                         
  -4   4  11        125.42        122.90         5.73 o                         
  -3   4  11         32.22         42.46         3.41 o                         
  -2   4  11        448.91        465.85        14.95 o                         
  -1   4  11         12.04         14.06         7.75 o                         
   0   4  11          2.06          5.37         3.94 o                         
   1   4  11         12.12          9.62         5.17 o                         
   2   4  11        448.27        483.19        13.74 o                         
   3   4  11         33.29         36.86         3.22 o                         
   4   4  11        125.08        122.33         5.91 o                         
   5   4  11         38.65         44.73         3.38 o                         
  -4   5  11         49.07         50.42         3.75 o                         
  -3   5  11         14.09         10.70         2.29 o                         
  -2   5  11         88.91         89.80         3.99 o                         
  -1   5  11         13.45          9.11         2.56 o                         
   0   5  11        226.70        218.15        19.89 o                         
   1   5  11         13.66         11.96         2.80 o                         
   2   5  11         90.82         89.77         4.15 o                         
   3   5  11         14.48         11.44         2.51 o                         
   4   5  11         49.55         49.23         3.48 o                         
  -4   6  11         33.69         28.45         3.59 o                         
  -3   6  11        290.57        286.86         7.98 o                         
  -2   6  11        617.34        624.46        12.71 o                         
  -1   6  11        107.90        102.36         4.65 o                         
   0   6  11         56.17         54.13         3.18 o                         
   1   6  11        106.58        100.11         5.18 o                         
   2   6  11        616.70        599.73        10.99 o                         
   3   6  11        290.28        273.65         8.10 o                         
   4   6  11         33.95         34.86         2.91 o                         
  -4   7  11         26.02         29.47         2.74 o                         
  -3   7  11          6.65          3.71         2.32 o                         
  -2   7  11        134.54        128.46         7.94 o                         
  -1   7  11        239.79        265.28         6.18 o                         
   0   7  11         20.52         23.73         3.60 o                         
   1   7  11        241.60        268.57         8.55 o                         
   2   7  11        137.08        134.79         5.77 o                         
   3   7  11          6.67          8.03         2.56 o                         
   4   7  11         26.27         27.32         2.55 o                         
  -4   8  11         62.07         61.03         6.05 o                         
  -3   8  11         63.73         66.35         4.08 o                         
  -2   8  11         25.83         27.83         2.90 o                         
  -1   8  11        147.49        151.47         4.77 o                         
   0   8  11         61.82         57.02         6.20 o                         
   1   8  11        146.98        153.76         6.11 o                         
   2   8  11         25.52         31.02         2.97 o                         
   3   8  11         64.19         60.94         3.50 o                         
   4   8  11         62.98         61.05         3.13 o                         
  -4   9  11        114.08        106.12         9.43 o                         
  -3   9  11         29.71         35.20         3.00 o                         
  -2   9  11        116.90        104.89         5.11 o                         
  -1   9  11         90.86         94.66         3.74 o                         
   0   9  11          0.24          1.56         3.21 o                         
   1   9  11         91.13         93.77         5.11 o                         
   2   9  11        117.67        100.23         5.48 o                         
   3   9  11         29.30         31.95         2.60 o                         
   4   9  11        114.42        109.43         5.30 o                         
  -4  10  11        134.44         93.42        20.36 o                         
  -3  10  11         17.25         16.86         2.12 o                         
  -2  10  11          6.40          8.61         2.11 o                         
  -1  10  11         88.48         97.63         3.87 o                         
   0  10  11         91.24         96.24         5.57 o                         
   1  10  11         88.84         97.68         5.57 o                         
   2  10  11          6.77         11.65         2.97 o                         
   3  10  11         16.92         16.30         1.96 o                         
   4  10  11        134.43        110.86         8.03 o                         
  -3  11  11         34.54         31.59         2.84 o                         
  -2  11  11         56.27         49.87         3.07 o                         
  -1  11  11         75.93         74.38         4.10 o                         
   0  11  11         96.40         96.69         6.17 o                         
   1  11  11         76.27         78.90         4.81 o                         
   2  11  11         55.87         47.45         5.87 o                         
   3  11  11         34.98         39.34         2.47 o                         
  -3  12  11         11.36          6.56         1.98 o                         
  -2  12  11         23.91         27.28         2.42 o                         
  -1  12  11         26.06         30.29         2.80 o                         
   0  12  11          7.75          7.82         2.78 o                         
   1  12  11         25.43         33.33         3.56 o                         
   2  12  11         23.80         29.32         2.65 o                         
   3  12  11         11.05         10.77         1.21 o                         
  -2  13  11         81.15         94.06         4.94 o                         
  -1  13  11          5.65          7.22         1.85 o                         
   0  13  11         39.41         40.53         3.35 o                         
   1  13  11          5.62          8.87         2.40 o                         
   2  13  11         81.64         89.89         3.81 o                         
  -2  14  11          0.86         -0.97         1.81 o                         
  -1  14  11         42.56         48.07         3.43 o                         
   0  14  11        143.82        144.74         5.15 o                         
   1  14  11         42.75         40.94         6.78 o                         
   2  14  11          0.91          0.54         1.10 o                         
  -1  15  11         60.05         61.90         5.21 o                         
   0  15  11        227.78        266.11        11.99 o                         
   1  15  11         60.46         77.42         4.34 o                         
   0   0  12         32.44         39.00         8.72 o                         
   1   0  12        302.38        292.14        24.73 o                         
   2   0  12       1451.89       1390.21        25.17 o                         
   3   0  12          6.19          1.52         2.46 o                         
   4   0  12         76.30         86.59         4.64 o                         
   5   0  12         56.47         64.43         2.46 o                         
  -5   1  12         53.74         54.83         2.26 o                         
  -4   1  12         14.35         21.44         3.34 o                         
  -3   1  12         85.56         93.89         4.48 o                         
  -2   1  12        533.66        540.80        12.43 o                         
  -1   1  12         56.48         37.02        16.90 o                         
   0   1  12          3.81          8.84         4.79 o                         
   1   1  12         55.89         52.95         7.75 o                         
   2   1  12        536.18        571.82        10.02 o                         
   3   1  12         85.34         92.97         6.28 o                         
   4   1  12         14.37         21.85         3.19 o                         
   5   1  12         53.32         54.35         2.23 o                         
  -4   2  12         68.77         72.48         4.55 o                         
  -3   2  12         55.37         53.62         3.69 o                         
  -2   2  12        531.24        545.95        16.07 o                         
  -1   2  12        248.85        223.98        19.32 o                         
   0   2  12         33.36         32.79         6.75 o                         
   1   2  12        248.15        253.11        16.73 o                         
   2   2  12        532.34        560.19        10.54 o                         
   3   2  12         55.72         54.53         4.92 o                         
   4   2  12         67.41         71.19         4.53 o                         
  -4   3  12         23.04         23.54         2.86 o                         
  -3   3  12        149.94        155.71         5.71 o                         
  -2   3  12        591.78        588.97        24.23 o                         
  -1   3  12        277.17        257.41         7.15 o                         
   0   3  12          9.48         14.41         5.59 o                         
   1   3  12        277.24        285.16        21.34 o                         
   2   3  12        593.47        607.50        14.97 o                         
   3   3  12        149.80        166.66         7.57 o                         
   4   3  12         22.73         27.24         3.42 o                         
  -4   4  12         11.25          8.19         2.13 o                         
  -3   4  12        128.73        146.88         5.62 o                         
  -2   4  12        232.40        238.62         6.19 o                         
  -1   4  12        110.58        104.13         6.07 o                         
   0   4  12         21.80         15.67         4.07 o                         
   1   4  12        110.88        108.08         4.82 o                         
   2   4  12        234.93        249.20         6.58 o                         
   3   4  12        130.46        142.68         6.16 o                         
   4   4  12         11.33          8.14         2.37 o                         
  -4   5  12         17.39         15.21         2.19 o                         
  -3   5  12        154.18        147.97         6.77 o                         
  -2   5  12        299.37        296.47         9.39 o                         
  -1   5  12         47.16         47.56         3.60 o                         
   0   5  12         25.13         16.01         2.05 o                         
   1   5  12         46.79         46.67         3.17 o                         
   2   5  12        299.95        299.48         7.00 o                         
   3   5  12        152.51        148.23         5.19 o                         
   4   5  12         17.10         17.80         2.37 o                         
  -4   6  12         90.35         95.47         4.23 o                         
  -3   6  12         22.72         14.22         2.80 o                         
  -2   6  12        298.45        313.03         9.04 o                         
  -1   6  12        175.06        160.57         6.02 o                         
   0   6  12        164.79        131.18         5.20 o                         
   1   6  12        175.52        160.65         6.22 o                         
   2   6  12        298.70        317.12         8.18 o                         
   3   6  12         22.30         17.21         2.66 o                         
   4   6  12         90.22         89.74         3.73 o                         
  -4   7  12         13.70         15.18         1.91 o                         
  -3   7  12         18.09         17.44         2.44 o                         
  -2   7  12        507.46        502.15        11.39 o                         
  -1   7  12         60.21         59.55         3.99 o                         
   0   7  12         26.93         26.35         3.46 o                         
   1   7  12         59.68         59.92         4.35 o                         
   2   7  12        504.52        498.84         9.69 o                         
   3   7  12         18.44         19.24         3.21 o                         
   4   7  12         13.60         12.95         2.12 o                         
  -4   8  12        135.77        142.53        11.25 o                         
  -3   8  12         19.55         18.97         2.33 o                         
  -2   8  12        467.54        466.19        10.99 o                         
  -1   8  12        364.26        357.38         7.08 o                         
   0   8  12        114.23        108.78         6.75 o                         
   1   8  12        363.56        354.78         9.71 o                         
   2   8  12        464.52        454.42         9.05 o                         
   3   8  12         19.87         20.51         2.04 o                         
   4   8  12        136.12        144.60         5.34 o                         
  -4   9  12         55.74         37.71        12.88 o                         
  -3   9  12         36.97         37.19         3.10 o                         
  -2   9  12        170.35        161.98         5.92 o                         
  -1   9  12        365.42        367.00         7.28 o                         
   0   9  12         18.73         19.84         3.46 o                         
   1   9  12        363.74        369.08        10.39 o                         
   2   9  12        169.16        156.25         5.49 o                         
   3   9  12         36.79         37.22         2.54 o                         
   4   9  12         56.44         44.61         4.21 o                         
  -3  10  12         42.89         42.24         2.44 o                         
  -2  10  12         99.56         99.22         4.49 o                         
  -1  10  12         68.91         78.54         3.78 o                         
   0  10  12          0.70          0.16         2.71 o                         
   1  10  12         69.28         73.80         4.03 o                         
   2  10  12         99.48         96.65         5.36 o                         
   3  10  12         43.20         42.25         3.69 o                         
  -3  11  12         41.44         40.51        14.15 o                         
  -2  11  12          3.30          3.17         1.86 o                         
  -1  11  12         37.13         31.83         3.50 o                         
   0  11  12         91.30         88.83         5.04 o                         
   1  11  12         38.15         37.68         3.26 o                         
   2  11  12          3.37          2.13         3.58 o                         
   3  11  12         40.99         47.78         2.88 o                         
  -3  12  12         54.72         46.57         3.35 o                         
  -2  12  12         63.54         74.24         4.61 o                         
  -1  12  12          0.92          0.29         1.51 o                         
   0  12  12         23.95         32.29         3.29 o                         
   1  12  12          0.83          0.64         1.71 o                         
   2  12  12         63.48         78.44         4.32 o                         
   3  12  12         55.28         66.88         6.31 o                         
  -2  13  12          2.34          2.53         1.77 o                         
  -1  13  12          2.01          0.82         1.68 o                         
   0  13  12         51.21         50.80         3.29 o                         
   1  13  12          2.12          2.28         1.73 o                         
   2  13  12          2.18          4.82         1.48 o                         
  -1  14  12          9.72         11.38         1.68 o                         
   0  14  12        318.42        336.35        10.04 o                         
   1  14  12          9.49          8.53         2.43 o                         
   0  15  12         20.46         14.80         2.03 o                         
   1   0  13        173.33        190.88        10.10 o                         
   2   0  13        132.78        135.06         5.24 o                         
   3   0  13         19.17         21.19         2.77 o                         
   4   0  13         23.52         30.77         2.92 o                         
  -4   1  13         17.36         22.25         2.80 o                         
  -3   1  13        105.42        102.45         4.58 o                         
  -2   1  13        196.43        197.83         8.18 o                         
  -1   1  13        191.86        236.41        12.38 o                         
   0   1  13         85.51         83.52         4.84 o                         
   1   1  13        191.53        219.64         8.67 o                         
   2   1  13        196.41        200.71         8.77 o                         
   3   1  13        104.18         97.94         6.65 o                         
   4   1  13         17.67         20.53         2.22 o                         
  -4   2  13         14.06          6.43         1.89 o                         
  -3   2  13        501.94        520.24        12.09 o                         
  -2   2  13         42.29         43.28         3.04 o                         
  -1   2  13        314.26        320.48         9.71 o                         
   0   2  13         34.51         47.39         3.94 o                         
   1   2  13        316.23        339.42        13.53 o                         
   2   2  13         42.81         42.20         4.80 o                         
   3   2  13        504.03        513.23        15.55 o                         
   4   2  13         14.34          9.68         2.00 o                         
  -4   3  13          0.75          2.12         1.98 o                         
  -3   3  13        312.43        325.11        10.37 o                         
  -2   3  13         46.14         52.40         3.54 o                         
  -1   3  13        616.54        618.98        13.03 o                         
   0   3  13          4.34         14.79         3.92 o                         
   1   3  13        618.95        646.05        25.80 o                         
   2   3  13         45.54         49.64         3.88 o                         
   3   3  13        313.84        346.89         9.07 o                         
   4   3  13          0.78          1.33         1.69 o                         
  -4   4  13          7.72          7.00         1.97 o                         
  -3   4  13        141.16        146.46         5.56 o                         
  -2   4  13         77.24         77.63         3.82 o                         
  -1   4  13        294.28        297.31         8.33 o                         
   0   4  13          1.33          0.63         1.83 o                         
   1   4  13        296.10        310.13        15.79 o                         
   2   4  13         76.75         82.35         4.40 o                         
   3   4  13        140.84        145.25        10.03 o                         
   4   4  13          7.88         10.14         2.21 o                         
  -4   5  13         26.55         30.83         2.64 o                         
  -3   5  13        173.74        179.96         6.99 o                         
  -2   5  13          0.72         -0.02         1.60 o                         
  -1   5  13         17.32         13.98         2.55 o                         
   0   5  13          7.07          9.33         1.84 o                         
   1   5  13         17.99         13.62         3.22 o                         
   2   5  13          0.66          3.17         2.18 o                         
   3   5  13        174.04        182.34         6.07 o                         
   4   5  13         26.39         24.87         2.38 o                         
  -4   6  13         40.31         48.83         2.78 o                         
  -3   6  13         60.39         57.11         3.77 o                         
  -2   6  13        198.98        223.94         6.59 o                         
  -1   6  13         54.43         62.52         3.68 o                         
   0   6  13         28.94         27.24         4.45 o                         
   1   6  13         55.08         59.24         4.05 o                         
   2   6  13        197.75        203.29         9.45 o                         
   3   6  13         59.86         60.33         3.97 o                         
   4   6  13         39.90         47.33         2.94 o                         
  -4   7  13         55.05         57.62         5.44 o                         
  -3   7  13          2.36          3.18         1.74 o                         
  -2   7  13          6.99          6.70         2.09 o                         
  -1   7  13        152.19        130.87         7.00 o                         
   0   7  13         11.36         16.96         3.15 o                         
   1   7  13        152.83        128.17         6.00 o                         
   2   7  13          7.18          8.20         3.68 o                         
   3   7  13          2.38          5.22         2.09 o                         
   4   7  13         55.39         55.25         2.91 o                         
  -4   8  13         25.56         27.20         2.46 o                         
  -3   8  13         16.28         12.23         1.84 o                         
  -2   8  13         39.92         38.70         3.30 o                         
  -1   8  13          2.43          3.81         2.20 o                         
   0   8  13          0.44          0.13         2.31 o                         
   1   8  13          2.50          3.79         2.62 o                         
   2   8  13         41.06         40.50         3.75 o                         
   3   8  13         16.62         14.69         2.06 o                         
   4   8  13         25.69         28.66         3.52 o                         
  -3   9  13         45.14         46.38         2.66 o                         
  -2   9  13          1.23          0.13         2.03 o                         
  -1   9  13         54.45         42.71         3.48 o                         
   0   9  13         49.31         41.39         3.49 o                         
   1   9  13         53.93         50.25         4.21 o                         
   2   9  13          1.32          1.50         2.43 o                         
   3   9  13         45.11         54.53         3.76 o                         
  -3  10  13          1.32          0.86         2.32 o                         
  -2  10  13         24.11         18.63         2.19 o                         
  -1  10  13         22.67         23.53         2.66 o                         
   0  10  13          3.39          3.39         2.76 o                         
   1  10  13         22.88         22.91         3.04 o                         
   2  10  13         23.75         26.14         3.11 o                         
   3  10  13          1.18          2.88         1.18 o                         
  -3  11  13          1.19         -0.14         1.05 o                         
  -2  11  13        105.63         99.69         4.14 o                         
  -1  11  13         20.90         23.87         2.69 o                         
   0  11  13         28.90         35.88         3.46 o                         
   1  11  13         20.97         22.46         2.81 o                         
   2  11  13        106.83        108.37         4.94 o                         
   3  11  13          1.16          4.82         2.13 o                         
  -2  12  13         52.28         43.86         3.49 o                         
  -1  12  13         77.60         79.21         3.76 o                         
   0  12  13         54.99         56.19         3.54 o                         
   1  12  13         78.29         78.99         3.55 o                         
   2  12  13         51.74         49.90         4.33 o                         
  -2  13  13         72.39         52.73         3.68 o                         
  -1  13  13          6.65          9.29         1.79 o                         
   0  13  13        197.45        227.13        11.16 o                         
   1  13  13          6.31         12.97         5.23 o                         
   2  13  13         71.82         62.34         4.26 o                         
  -1  14  13          2.80         -0.53         2.07 o                         
   0  14  13         31.96         30.23         2.60 o                         
   1  14  13          2.90          3.58         1.62 o                         
   0   0  14         22.45         19.12         4.15 o                         
   1   0  14        351.21        376.25        14.75 o                         
   2   0  14          8.14          9.03         2.33 o                         
   3   0  14          8.49          9.61         2.06 o                         
   4   0  14         10.66          8.44         1.78 o                         
  -4   1  14         28.34         27.57         2.81 o                         
  -3   1  14         12.82         15.19         2.23 o                         
  -2   1  14         55.40         50.29         4.00 o                         
  -1   1  14        720.90        775.75        19.63 o                         
   0   1  14         55.02         61.89         4.53 o                         
   1   1  14        718.68        767.96        27.70 o                         
   2   1  14         55.01         61.25         5.35 o                         
   3   1  14         13.02         15.47         2.56 o                         
   4   1  14         28.32         28.88         2.29 o                         
  -4   2  14         31.18         32.94         2.54 o                         
  -3   2  14         78.05         86.68         3.97 o                         
  -2   2  14        326.17        325.89        16.08 o                         
  -1   2  14        264.02        256.89        10.27 o                         
   0   2  14          5.26          8.06         2.02 o                         
   1   2  14        262.38        280.85        17.09 o                         
   2   2  14        329.79        327.51        17.09 o                         
   3   2  14         77.65         86.53         4.00 o                         
   4   2  14         31.37         36.92         2.29 o                         
  -4   3  14         21.26         20.06         1.97 o                         
  -3   3  14        125.88        137.68         4.79 o                         
  -2   3  14        162.02        172.08         6.39 o                         
  -1   3  14        206.39        208.92         6.85 o                         
   0   3  14        216.61        225.03        13.70 o                         
   1   3  14        206.76        216.64         8.72 o                         
   2   3  14        162.76        156.86        12.02 o                         
   3   3  14        125.56        141.16         5.10 o                         
   4   3  14         20.93         21.38         1.84 o                         
  -4   4  14          2.30          2.38         1.29 o                         
  -3   4  14        241.93        261.46         8.15 o                         
  -2   4  14        129.44        135.45         5.64 o                         
  -1   4  14         60.37         54.73         3.91 o                         
   0   4  14         14.79         12.30         2.00 o                         
   1   4  14         61.41         55.95         6.22 o                         
   2   4  14        130.04        136.26         6.33 o                         
   3   4  14        242.89        281.53        10.87 o                         
   4   4  14          2.14          2.90         1.50 o                         
  -4   5  14          1.22          0.64         1.51 o                         
  -3   5  14         55.49         64.31         5.24 o                         
  -2   5  14         15.21         18.75         2.40 o                         
  -1   5  14          8.42          6.16         2.33 o                         
   0   5  14        330.31        354.98         9.72 o                         
   1   5  14          8.77          7.61         2.94 o                         
   2   5  14         15.42         19.45         3.14 o                         
   3   5  14         55.47         64.30         6.03 o                         
   4   5  14          1.35          1.60         1.39 o                         
  -4   6  14          9.28         10.12         2.64 o                         
  -3   6  14        274.90        287.49        10.67 o                         
  -2   6  14         11.88         10.45         2.17 o                         
  -1   6  14          6.78          4.13         2.18 o                         
   0   6  14         40.26         52.99         4.47 o                         
   1   6  14          6.92          4.56         3.14 o                         
   2   6  14         12.33         10.24         3.94 o                         
   3   6  14        274.89        292.11        11.10 o                         
   4   6  14          9.49         11.78         3.01 o                         
  -3   7  14         20.82         18.57         2.43 o                         
  -2   7  14         32.99         29.14         2.87 o                         
  -1   7  14        134.46        130.15         7.00 o                         
   0   7  14          3.32          7.76         2.87 o                         
   1   7  14        134.03        131.90         6.63 o                         
   2   7  14         32.42         26.92         3.33 o                         
   3   7  14         20.23         17.12         1.99 o                         
  -3   8  14         26.96         27.21         2.32 o                         
  -2   8  14        262.13        246.19         7.25 o                         
  -1   8  14         82.78         81.58         4.11 o                         
   0   8  14         37.15         40.01         3.64 o                         
   1   8  14         83.00         83.32         5.03 o                         
   2   8  14        261.07        249.41         7.63 o                         
   3   8  14         26.48         24.68         2.41 o                         
  -3   9  14          4.47          3.52         1.07 o                         
  -2   9  14         76.70         74.47         3.43 o                         
  -1   9  14        107.86        126.06         8.71 o                         
   0   9  14          2.79          5.78         2.33 o                         
   1   9  14        107.42        111.67         5.53 o                         
   2   9  14         77.49         83.06         4.26 o                         
   3   9  14          4.25          1.18         2.61 o                         
  -3  10  14          9.83         10.68         2.66 o                         
  -2  10  14         44.50         43.93         2.89 o                         
  -1  10  14         33.16         38.01         2.73 o                         
   0  10  14          6.11          5.61         2.53 o                         
   1  10  14         33.03         43.10         2.91 o                         
   2  10  14         44.08         46.97         3.20 o                         
   3  10  14          9.71         10.89         1.97 o                         
  -2  11  14         62.68         47.41         5.13 o                         
  -1  11  14         75.27         70.87         4.39 o                         
   0  11  14          1.37          1.59         1.98 o                         
   1  11  14         75.16         82.88         3.94 o                         
   2  11  14         62.44         70.46         4.35 o                         
  -2  12  14         28.70         19.89         2.76 o                         
  -1  12  14         36.04         40.60         3.53 o                         
   0  12  14         38.60         40.60         2.75 o                         
   1  12  14         36.36         31.67         2.44 o                         
   2  12  14         28.70         35.43         3.03 o                         
  -1  13  14         10.23         10.32         2.16 o                         
   0  13  14        280.72        304.25         6.54 o                         
   1  13  14         10.28         11.43         2.77 o                         
   1   0  15          2.36          3.23         3.24 o                         
   2   0  15         34.98         38.79         4.56 o                         
   3   0  15          5.98          8.57         1.64 o                         
   4   0  15          4.77          2.64         1.13 o                         
  -4   1  15        619.35        685.98        11.93 o                         
  -3   1  15         57.60         63.88         3.10 o                         
  -2   1  15        175.44        192.51         8.68 o                         
  -1   1  15        491.44        483.25        16.84 o                         
   0   1  15          0.19          0.86         3.00 o                         
   1   1  15        492.06        514.08        12.42 o                         
   2   1  15        177.10        183.44        10.02 o                         
   3   1  15         58.50         64.90         3.40 o                         
   4   1  15        620.20        645.26         9.06 o                         
  -4   2  15         78.18         85.86         3.09 o                         
  -3   2  15         22.42         25.65         2.33 o                         
  -2   2  15         44.41         45.43         3.49 o                         
  -1   2  15        207.82        210.02         8.23 o                         
   0   2  15          4.54          4.64         3.02 o                         
   1   2  15        206.32        202.03         8.50 o                         
   2   2  15         44.74         45.05         4.66 o                         
   3   2  15         22.35         26.20         2.32 o                         
   4   2  15         78.84         84.70         5.42 o                         
  -4   3  15         27.72         29.05         3.59 o                         
  -3   3  15          4.14          2.33         2.32 o                         
  -2   3  15         41.87         43.93         4.12 o                         
  -1   3  15         42.62         42.58         3.15 o                         
   0   3  15        112.61        114.67         5.65 o                         
   1   3  15         41.95         33.76         4.11 o                         
   2   3  15         41.99         44.79         4.56 o                         
   3   3  15          4.11          6.30         2.10 o                         
   4   3  15         27.29         38.24         3.42 o                         
  -4   4  15         22.78         24.32         2.13 o                         
  -3   4  15        506.53        548.16        13.73 o                         
  -2   4  15        121.32        125.50         6.88 o                         
  -1   4  15        106.80         98.96         4.52 o                         
   0   4  15       1060.95        903.20        33.32 o                         
   1   4  15        106.90         93.97         6.06 o                         
   2   4  15        120.96        114.24         6.27 o                         
   3   4  15        506.63        542.14        12.86 o                         
   4   4  15         22.70         19.84         3.74 o                         
  -3   5  15         93.94        104.01         4.41 o                         
  -2   5  15         48.73         48.56         3.54 o                         
  -1   5  15          8.28         10.60         2.21 o                         
   0   5  15         27.51         23.37         3.51 o                         
   1   5  15          8.68         11.50         3.30 o                         
   2   5  15         49.55         49.79         3.88 o                         
   3   5  15         93.96        109.46         8.22 o                         
  -3   6  15        313.64        325.85         7.23 o                         
  -2   6  15         55.62         51.64         6.86 o                         
  -1   6  15         10.09         12.15         2.08 o                         
   0   6  15       1431.23       1391.41        66.44 o                         
   1   6  15          9.79         15.32         3.20 o                         
   2   6  15         55.02         50.55         4.58 o                         
   3   6  15        313.90        299.53         7.42 o                         
  -3   7  15         11.36         11.91         2.32 o                         
  -2   7  15          2.40          1.06         1.95 o                         
  -1   7  15         47.04         47.63         3.19 o                         
   0   7  15         44.39         42.73         4.56 o                         
   1   7  15         47.53         48.31         4.33 o                         
   2   7  15          2.57          4.98         2.44 o                         
   3   7  15         11.87         10.69         2.35 o                         
  -3   8  15          6.75          7.00         1.03 o                         
  -2   8  15          2.96          2.87         1.81 o                         
  -1   8  15         22.96         28.14         3.69 o                         
   0   8  15          9.49          8.33         2.18 o                         
   1   8  15         23.07         27.68         3.33 o                         
   2   8  15          3.05          3.33         2.31 o                         
   3   8  15          7.15          5.51         1.63 o                         
  -3   9  15         21.18         17.37         3.16 o                         
  -2   9  15          2.29          1.83         2.17 o                         
  -1   9  15        111.77        124.04         6.60 o                         
   0   9  15         51.33         57.93         3.76 o                         
   1   9  15        111.97        104.18         6.41 o                         
   2   9  15          2.34          3.75         1.49 o                         
   3   9  15         21.24         17.20         2.14 o                         
  -2  10  15        104.95         95.73         4.34 o                         
  -1  10  15         94.16        110.42         5.30 o                         
   0  10  15          0.69          1.76         1.98 o                         
   1  10  15         93.75        106.47         5.35 o                         
   2  10  15        105.86         93.56         4.99 o                         
  -2  11  15         51.75         40.33         3.12 o                         
  -1  11  15        291.06        317.86        10.63 o                         
   0  11  15         38.19         33.02         2.76 o                         
   1  11  15        289.95        291.15        12.87 o                         
   2  11  15         51.40         61.98         3.85 o                         
  -1  12  15         49.95         46.23         3.82 o                         
   0  12  15         42.03         43.75         2.47 o                         
   1  12  15         49.84         47.53         6.24 o                         
   0   0  16          0.87         -1.88         4.28 o                         
   1   0  16        178.76        160.63         7.69 o                         
   2   0  16         47.69         50.66         4.30 o                         
   3   0  16         45.92         48.53         3.07 o                         
  -3   1  16         83.20         86.55         4.27 o                         
  -2   1  16         21.32         25.01         2.79 o                         
  -1   1  16        147.72        128.93        10.42 o                         
   0   1  16         13.21          9.82         2.68 o                         
   1   1  16        145.79        134.24         6.53 o                         
   2   1  16         20.99         15.94         2.86 o                         
   3   1  16         81.85         77.89         4.99 o                         
  -3   2  16         29.79         33.72         2.50 o                         
  -2   2  16          1.71          2.53         1.81 o                         
  -1   2  16         30.56         28.66         3.94 o                         
   0   2  16        352.97        309.68        19.34 o                         
   1   2  16         31.43         33.12         4.16 o                         
   2   2  16          1.74          0.81         3.29 o                         
   3   2  16         30.26         26.47         3.50 o                         
  -3   3  16         11.70         18.04         1.69 o                         
  -2   3  16         15.13         16.48         2.52 o                         
  -1   3  16         39.91         42.10         3.56 o                         
   0   3  16         80.43         94.14         5.61 o                         
   1   3  16         40.06         35.69         4.07 o                         
   2   3  16         15.10          9.99         3.22 o                         
   3   3  16         12.04         12.18         2.78 o                         
  -3   4  16         52.64         63.38         2.72 o                         
  -2   4  16          5.74          6.46         2.05 o                         
  -1   4  16        118.46        115.53         4.62 o                         
   0   4  16        448.28        471.74        11.18 o                         
   1   4  16        118.12        112.98         9.46 o                         
   2   4  16          6.06          7.03         2.87 o                         
   3   4  16         51.45         64.45         5.85 o                         
  -3   5  16         64.77         68.83         4.24 o                         
  -2   5  16         45.30         52.52         3.99 o                         
  -1   5  16        123.91        118.81         4.33 o                         
   0   5  16        205.18        209.46         8.45 o                         
   1   5  16        123.81        120.49         7.50 o                         
   2   5  16         45.63         56.81         5.89 o                         
   3   5  16         64.97         73.72         3.55 o                         
  -3   6  16         29.43         30.94         2.64 o                         
  -2   6  16          2.22          2.06         1.50 o                         
  -1   6  16         51.15         46.11         3.05 o                         
   0   6  16         43.12         37.28         4.37 o                         
   1   6  16         52.77         52.87         5.68 o                         
   2   6  16          2.19          6.91         3.02 o                         
   3   6  16         29.44         32.19         2.69 o                         
  -3   7  16          8.55          6.53         1.45 o                         
  -2   7  16         14.24         14.43         1.79 o                         
  -1   7  16         34.70         35.15         3.18 o                         
   0   7  16          3.32         -1.00         1.97 o                         
   1   7  16         35.24         42.75         4.91 o                         
   2   7  16         14.37         17.36         4.22 o                         
   3   7  16          8.76          6.75         2.06 o                         
  -2   8  16         30.31         12.67         7.10 o                         
  -1   8  16         19.65         21.10         3.06 o                         
   0   8  16         23.21         20.21         2.54 o                         
   1   8  16         19.25         14.63         3.22 o                         
   2   8  16         30.81         29.00         3.11 o                         
  -2   9  16         14.31         15.80         2.16 o                         
  -1   9  16         15.60         16.31         2.84 o                         
   0   9  16         23.62         25.47         2.53 o                         
   1   9  16         15.95         12.36         2.08 o                         
   2   9  16         14.13         15.85         4.36 o                         
  -2  10  16         59.23         26.56         2.65 o                         
  -1  10  16         12.89         14.88         2.05 o                         
   0  10  16          5.44          4.94         1.56 o                         
   1  10  16         12.72         20.63         2.61 o                         
   2  10  16         59.33         57.75         5.32 o                         
  -1  11  16          4.36          3.79         1.94 o                         
   0  11  16          1.74          3.00         1.79 o                         
   1  11  16          4.49          6.13         1.32 o                         
   1   0  17          4.15          0.20         2.65 o                         
   2   0  17          0.67          0.07         2.49 o                         
   3   0  17          1.68          1.22         2.41 o                         
  -3   1  17         70.38         63.13         2.88 o                         
  -2   1  17         15.37         17.83         2.73 o                         
  -1   1  17         93.78         78.05         6.02 o                         
   0   1  17         11.61         12.41         3.11 o                         
   1   1  17         94.22         79.54         5.05 o                         
   2   1  17         15.22         17.28         3.30 o                         
   3   1  17         71.42         74.37         4.14 o                         
  -3   2  17        139.05        134.85         4.01 o                         
  -2   2  17        141.31        144.59        12.60 o                         
  -1   2  17         29.07         24.04         3.65 o                         
   0   2  17         11.90          9.60         2.64 o                         
   1   2  17         29.73         26.23         3.64 o                         
   2   2  17        142.97        132.87         9.91 o                         
   3   2  17        140.42        153.10         6.94 o                         
  -3   3  17         58.28         64.29         2.87 o                         
  -2   3  17         22.24         20.97         2.24 o                         
  -1   3  17        138.38        132.77         9.07 o                         
   0   3  17        480.10        506.88        11.49 o                         
   1   3  17        139.69        119.91         5.89 o                         
   2   3  17         21.66         18.62         2.88 o                         
   3   3  17         58.64         70.64         5.02 o                         
  -3   4  17        139.70        147.46         4.59 o                         
  -2   4  17          3.80          3.55         1.47 o                         
  -1   4  17        155.04        160.79         5.54 o                         
   0   4  17        154.12        134.27         6.87 o                         
   1   4  17        156.94        148.08         7.52 o                         
   2   4  17          3.88         -0.43         2.76 o                         
   3   4  17        140.83        148.05         6.01 o                         
  -3   5  17         56.73         50.88         3.23 o                         
  -2   5  17          4.62          2.95         1.34 o                         
  -1   5  17         49.66         48.63         3.46 o                         
   0   5  17       1134.92       1140.86        22.67 o                         
   1   5  17         49.47         52.07         5.26 o                         
   2   5  17          4.75          3.53         2.37 o                         
   3   5  17         56.89         51.01         4.95 o                         
  -2   6  17          4.13          4.90         2.06 o                         
  -1   6  17         76.99         76.13         5.81 o                         
   0   6  17          8.43         10.04         2.86 o                         
   1   6  17         76.29         77.84         5.63 o                         
   2   6  17          3.95          8.38         3.55 o                         
  -2   7  17         58.71         47.19        10.74 o                         
  -1   7  17        145.28        136.05         9.56 o                         
   0   7  17          1.82         -2.07         2.10 o                         
   1   7  17        144.72        129.82         5.12 o                         
   2   7  17         58.64         62.51         4.83 o                         
  -2   8  17         54.57         48.76         5.14 o                         
  -1   8  17         92.38        100.20         5.05 o                         
   0   8  17          5.10          5.21         2.20 o                         
   1   8  17         92.06         94.17         4.07 o                         
   2   8  17         54.67         50.69         5.81 o                         
  -1   9  17         67.40         54.48         6.64 o                         
   0   9  17         10.38         12.04         2.72 o                         
   1   9  17         66.63         67.85         4.24 o                         
  -1  10  17         71.58         64.04         4.55 o                         
   0  10  17          5.08          6.75         2.00 o                         
   1  10  17         71.28         56.66         4.41 o                         
   0   0  18         17.41         16.89         5.05 o                         
   1   0  18         15.03         11.41         2.53 o                         
   2   0  18         11.57         10.23         2.03 o                         
   3   0  18          0.00         -1.97         7.28 o                         
  -3   1  18         25.07         25.19         3.07 o                         
  -2   1  18         32.63         34.97         3.78 o                         
  -1   1  18         17.75         16.14         2.66 o                         
   0   1  18         27.86         28.25         4.39 o                         
   1   1  18         18.13         17.23         3.60 o                         
   2   1  18         32.74         29.59         3.38 o                         
   3   1  18         25.20         27.74         5.15 o                         
  -3   2  18          3.39          0.31         2.25 o                         
  -2   2  18         64.67         66.64         7.88 o                         
  -1   2  18         27.62         22.73         4.10 o                         
   0   2  18        326.14        306.49         9.12 o                         
   1   2  18         28.28         28.02         3.18 o                         
   2   2  18         64.66         66.34         6.43 o                         
   3   2  18          3.46          6.83         1.90 o                         
  -2   3  18         46.81         36.14         8.81 o                         
  -1   3  18          4.83          2.91         2.15 o                         
   0   3  18        571.61        545.33        16.21 o                         
   1   3  18          4.99          6.37         2.29 o                         
   2   3  18         46.98         51.33         3.44 o                         
   3   3  18         64.16         44.68         3.69 o                         
  -2   4  18         45.47         43.48         3.14 o                         
  -1   4  18         32.04         17.21         4.38 o                         
   0   4  18        111.36        114.16         5.79 o                         
   1   4  18         32.44         29.17         3.98 o                         
   2   4  18         45.72         50.14         4.04 o                         
  -2   5  18         17.33         15.24         2.51 o                         
  -1   5  18         42.04         45.13         3.33 o                         
   0   5  18          1.30          1.28         2.15 o                         
   1   5  18         41.70         38.34         3.99 o                         
   2   5  18         17.43         20.37         2.76 o                         
  -2   6  18         13.82          8.85         2.26 o                         
  -1   6  18         65.71         72.58         4.09 o                         
   0   6  18         50.99         38.67         3.00 o                         
   1   6  18         65.11         62.88         3.55 o                         
   2   6  18         13.66         10.06         1.96 o                         
  -2   7  18         15.39         12.94         6.09 o                         
  -1   7  18        162.93        172.40         9.58 o                         
   0   7  18        151.91        146.25         5.40 o                         
   1   7  18        161.83        161.09         6.11 o                         
   2   7  18         15.58         10.09         3.25 o                         
  -1   8  18        345.39        304.94        15.44 o                         
   0   8  18         28.16         21.58         4.32 o                         
   1   8  18        345.78        357.15         8.40 o                         
  -1   9  18         61.56         28.60         4.62 o                         
   0   9  18          0.87          1.08         1.42 o                         
   1   9  18         60.46         45.69         3.85 o                         
   1   0  19         24.27         12.56         4.38 o                         
   2   0  19          6.09          2.01         1.26 o                         
  -2   1  19        105.95         75.98        17.38 o                         
  -1   1  19         53.36         64.51         4.77 o                         
   0   1  19          0.03          1.71         2.68 o                         
   1   1  19         53.46         53.85         3.23 o                         
   2   1  19        106.39         94.38         4.11 o                         
  -2   2  19        122.79        111.07         8.92 o                         
  -1   2  19         69.34         78.80         7.46 o                         
   0   2  19          1.53          1.62         2.50 o                         
   1   2  19         69.53         69.00         4.55 o                         
   2   2  19        121.46        113.01         6.79 o                         
  -2   3  19         52.05         44.91         4.26 o                         
  -1   3  19         42.52         41.30         5.30 o                         
   0   3  19         45.83         49.51         3.46 o                         
   1   3  19         41.60         32.70         4.08 o                         
   2   3  19         52.63         62.21         3.67 o                         
  -2   4  19          2.52          0.73         1.80 o                         
  -1   4  19         61.29         63.78         5.71 o                         
   0   4  19         11.32          9.75         1.88 o                         
   1   4  19         61.95         56.27         4.04 o                         
   2   4  19          2.33          4.42         1.78 o                         
  -1   5  19         43.88         53.54         4.81 o                         
   0   5  19          0.82          1.48         1.41 o                         
   1   5  19         44.81         41.14         2.75 o                         
   2   5  19         38.08         28.37         2.97 o                         
  -1   6  19        225.65        263.66        18.18 o                         
   0   6  19        233.70        214.53         5.67 o                         
   1   6  19        226.11        206.54         9.68 o                         
  -1   7  19        101.42         58.99        25.46 o                         
   0   7  19          3.04          3.78         1.57 o                         
   1   7  19        101.91         83.69         5.40 o                         
   0   0  20         29.00         24.37        13.31 o                         
   1   0  20         38.39         50.03         4.75 o                         
  -1   1  20         20.40         21.92         2.75 o                         
   0   1  20          6.80          4.28         2.51 o                         
   1   1  20         20.45         24.06         3.84 o                         
  -1   2  20          8.64          7.26         1.71 o                         
   0   2  20          0.72          2.91         1.55 o                         
   1   2  20          8.33         10.51         3.00 o                         
  -1   3  20         22.34         15.08         2.56 o                         
   0   3  20         16.50          5.33         2.96 o                         
   1   3  20         22.68         16.67         3.75 o                         
  -1   4  20        120.55         57.94        33.27 o                         
   0   4  20          3.41          1.83         1.59 o                         
   1   4  20        120.44         79.88        16.97 o                         
   0   5  20         97.87         93.76         4.67 o                         
                                                                                
